# Supplementary material for: Di-n-butyl 5-amino­isophthalate
Source: Acta Crystallogr Sect E Struct Rep Online. 2009 Jul 4;65(Pt 8):o1754. doi: 10.1107/S1600536809024696 (PMC2977371; doi:10.1107/S1600536809024696)
Supplement: Supplementary file 1 [file e-65-o1754-sup1.cif]

##############################################################################
###                                                                        ###
###        Electronic paper (Acta Crystallographica Section E)             ###
###                                                                        ###
##############################################################################
#                                                                            #
# This CIF contains the data in a paper accepted for publication in Acta     #
# Crystallographica Section E. It conforms to the requirements of Notes      #
# for Authors for Section E, and has been peer reviewed under the auspices   #
# of the IUCr Commission on Journals.                                        #
#                                                                            #
# Full details of the Crystallographic Information File format               #
# are given in the paper "The Crystallographic Information File (CIF):       #
# a New Standard Archive File for Crystallography" by S. R. Hall, F. H.      #
# Allen and I. D. Brown [Acta Cryst. (1991), A47, 655-685].                  #
#                                                                            #
# The current version of the core CIF dictionary is obtainable from          #
# ftp://ftp.iucr.org/pub/cif_core.dic. The current version number is 2.4.    #
#                                                                            #
# Software is freely available for graphical display of the structure(s) in  #
# this CIF.  For information consult the CIF home page http://www.iucr.org/  #
# cif/home.html                                                              #
#                                                                            #
# This file may be used for bona fide research purposes within the           #
# scientific community so long as proper attribution is given to the journal # 
# article from which it was obtained.                                        #
#                                                                            #
##############################################################################
                                             
data_global
_journal_date_recd_electronic     2009-05-19
_journal_date_accepted     2009-06-26
_journal_name_full     'Acta Crystallographica, Section E'
_journal_year     2009
_journal_volume     65
_journal_issue      8
_journal_page_first     o1754
_journal_page_last     o1754
_journal_paper_category     QO
_journal_coeditor_code     BI2379
_publ_contact_author_name     'Professor Tian Zhou'
_publ_contact_author_address
;
School of Chemistry and Life Science,
Maoming University,
Maoming 525000,
People's Republic of China
;
_publ_contact_author_email     zhoutian016@163.com
_publ_contact_author_fax     '086 668 2923575'
_publ_contact_author_phone     '086 668 2981109'
_publ_section_title
;
Di-<i>n</i>-butyl 5-aminoisophthalate
;
loop_
    _publ_author_name
    _publ_author_address
    'Tian Zhou'
;
School of Chemistry and Life Science,
Maoming University,
Maoming 525000,
People's Republic of China
;
    'Ru-Jin Zhou'
;
School of Chemistry and Life Science,
Maoming University,
Maoming 525000,
People's Republic of China
;
    'Zhe An'
;
School of Chemistry and Life Science,
Maoming University,
Maoming 525000,
People's Republic of China
;
data_I
_chemical_name_systematic
;
Di-<i>n</i>-butyl 5-aminoisophthalate
;
_chemical_name_common     ?
_chemical_formula_moiety     'C16 H23 N O4'
_chemical_formula_sum     'C16 H23 N O4'
_chemical_formula_iupac     'C16 H23 N O4'
_chemical_formula_weight     293.35
_chemical_melting_point     ?
_symmetry_cell_setting     monoclinic
_symmetry_space_group_name_H-M     'P 21/c'
_symmetry_space_group_name_Hall     '-P 2ybc'
loop_
    _symmetry_equiv_pos_as_xyz
    'x, y, z'
    '-x, y+1/2, -z+1/2'
    '-x, -y, -z'
    'x, -y-1/2, z-1/2'
_cell_length_a     9.4350(19)
_cell_length_b     9.1640(18)
_cell_length_c     20.166(4)
_cell_angle_alpha     90.00
_cell_angle_beta     94.67(3)
_cell_angle_gamma     90.00
_cell_volume     1737.8(6)
_cell_formula_units_Z     4
_cell_measurement_reflns_used     3119
_cell_measurement_theta_min     2.03
_cell_measurement_theta_max     25.49
_cell_measurement_temperature     296(2)
_exptl_crystal_description     block
_exptl_crystal_colour     colourless
_exptl_crystal_size_max     0.12
_exptl_crystal_size_mid     0.10
_exptl_crystal_size_min     0.08
_exptl_crystal_density_diffrn     1.121
_exptl_crystal_density_meas     ?
_exptl_crystal_density_method     'not measured'
_exptl_crystal_F_000     632
_exptl_absorpt_coefficient_mu     0.080
_exptl_absorpt_correction_type     multi-scan
_exptl_absorpt_process_details     '(SADABS; Bruker, 2001)'
_exptl_absorpt_correction_T_min     0.991
_exptl_absorpt_correction_T_max     0.994
_exptl_special_details     ?
_diffrn_ambient_temperature     296(2)
_diffrn_radiation_type     MoK\a
_diffrn_radiation_wavelength     0.71073
_diffrn_radiation_source     'fine-focus sealed tube'
_diffrn_radiation_monochromator     graphite
_diffrn_measurement_device_type     'Bruker APEXII CCD'
_diffrn_measurement_method     '\f and \w'
_diffrn_reflns_number     8863
_diffrn_reflns_av_R_equivalents     0.0294
_diffrn_reflns_av_sigmaI/netI     0.0312
_diffrn_reflns_theta_min     2.03
_diffrn_reflns_theta_max     25.49
_diffrn_reflns_theta_full     25.49
_diffrn_measured_fraction_theta_max     0.983
_diffrn_measured_fraction_theta_full     0.983
_diffrn_reflns_limit_h_min     -7
_diffrn_reflns_limit_h_max     11
_diffrn_reflns_limit_k_min     -11
_diffrn_reflns_limit_k_max     10
_diffrn_reflns_limit_l_min     -24
_diffrn_reflns_limit_l_max     23
_diffrn_standards_number     0
_diffrn_standards_interval_count     .
_diffrn_standards_interval_time     .
_diffrn_standards_decay_%     ?
_refine_special_details
;
 Refinement of F^2^ against ALL reflections.  The weighted R-factor wR and
 goodness of fit S are based on F^2^, conventional R-factors R are based
 on F, with F set to zero for negative F^2^. The threshold expression of
 F^2^ > 2sigma(F^2^) is used only for calculating R-factors(gt) etc. and is
 not relevant to the choice of reflections for refinement.  R-factors based
 on F^2^ are statistically about twice as large as those based on F, and R-
 factors based on ALL data will be even larger.
;
_reflns_number_total     3169
_reflns_number_gt     1612
_reflns_threshold_expression     I>2\s(I)
_refine_ls_structure_factor_coef     Fsqd
_refine_ls_matrix_type     full
_refine_ls_R_factor_all     0.1149
_refine_ls_R_factor_gt     0.0621
_refine_ls_wR_factor_gt     0.1805
_refine_ls_wR_factor_ref     0.2214
_refine_ls_goodness_of_fit_ref     1.038
_refine_ls_restrained_S_all     1.038
_refine_ls_number_reflns     3169
_refine_ls_number_parameters     196
_refine_ls_number_restraints     0
_refine_ls_hydrogen_treatment     mixed
_refine_ls_weighting_scheme     calc
_refine_ls_weighting_details
         'calc w=1/[\s^2^(Fo^2^)+(0.1119P)^2^+0.1542P] where P=(Fo^2^+2Fc^2^)/3'
_atom_sites_solution_hydrogens     geom
_atom_sites_solution_primary     direct
_atom_sites_solution_secondary     difmap
_refine_ls_shift/su_max     0.000
_refine_ls_shift/su_mean     0.000
_refine_diff_density_max     0.301
_refine_diff_density_min     -0.164
_refine_ls_extinction_method     none
_refine_ls_extinction_coef     ?
loop_
    _atom_type_symbol
    _atom_type_description
    _atom_type_scat_dispersion_real
    _atom_type_scat_dispersion_imag
    _atom_type_scat_source
    'C' 'C' 0.0033 0.0016
                         'International Tables Vol C Tables 4.2.6.8 and 6.1.1.4'
    'H' 'H' 0.0000 0.0000
                         'International Tables Vol C Tables 4.2.6.8 and 6.1.1.4'
    'N' 'N' 0.0061 0.0033
                         'International Tables Vol C Tables 4.2.6.8 and 6.1.1.4'
    'O' 'O' 0.0106 0.0060
                         'International Tables Vol C Tables 4.2.6.8 and 6.1.1.4'
_computing_data_collection     'APEX2 (Bruker, 2004)'
_computing_cell_refinement     'SAINT-Plus (Bruker, 2001)'
_computing_data_reduction     'SAINT-Plus (Bruker, 2001)'
_computing_structure_solution     'SHELXS97 (Sheldrick, 2008)'
_computing_structure_refinement     'SHELXL97 (Sheldrick, 2008)'
_computing_molecular_graphics     'SHELXTL (Sheldrick, 2008)'
_computing_publication_material     'SHELXTL (Sheldrick, 2008)'
loop_
    _atom_site_type_symbol
    _atom_site_label
    _atom_site_fract_x
    _atom_site_fract_y
    _atom_site_fract_z
    _atom_site_U_iso_or_equiv
    _atom_site_adp_type
    _atom_site_calc_flag
    _atom_site_refinement_flags
    _atom_site_occupancy
    _atom_site_disorder_assembly
    _atom_site_disorder_group
    O O1 0.8685(2) 0.3309(2) 0.44186(12) 0.1051(8) Uani d . 1 . .
    O O2 0.6509(2) 0.3015(2) 0.39278(11) 0.0938(7) Uani d . 1 . .
    O O3 0.3317(2) 0.8767(3) 0.44890(13) 0.1092(8) Uani d . 1 . .
    O O4 0.29283(19) 0.6651(2) 0.39827(11) 0.0944(7) Uani d . 1 . .
    N N1 0.8560(3) 0.8512(4) 0.5269(2) 0.1380(15) Uani d . 1 . .
    H H1A 0.933(6) 0.815(7) 0.540(3) 0.207 Uiso d . 1 . .
    H H1B 0.831(6) 0.926(6) 0.546(3) 0.207 Uiso d . 1 . .
    C C1 0.7518(3) 0.3783(3) 0.42708(14) 0.0759(8) Uani d . 1 . .
    C C2 0.7015(2) 0.5250(3) 0.44442(12) 0.0674(7) Uani d . 1 . .
    C C3 0.7986(3) 0.6180(3) 0.47724(14) 0.0768(8) Uani d . 1 . .
    H H3A 0.8917 0.5868 0.4872 0.092 Uiso calc R 1 . .
    C C4 0.7598(3) 0.7572(3) 0.49558(15) 0.0856(9) Uani d . 1 . .
    C C5 0.6193(3) 0.8002(3) 0.47979(15) 0.0808(8) Uani d . 1 . .
    H H5A 0.5905 0.8928 0.4919 0.097 Uiso calc R 1 . .
    C C6 0.5223(3) 0.7080(3) 0.44666(13) 0.0681(7) Uani d . 1 . .
    C C7 0.5629(3) 0.5693(3) 0.42860(12) 0.0675(7) Uani d . 1 . .
    H H7A 0.4977 0.5068 0.4062 0.081 Uiso calc R 1 . .
    C C8 0.3749(3) 0.7609(3) 0.43193(15) 0.0784(8) Uani d . 1 . .
    C C9 0.1463(3) 0.7056(4) 0.38233(19) 0.1024(10) Uani d . 1 . .
    H H9A 0.1406 0.7901 0.3533 0.123 Uiso calc R 1 . .
    H H9B 0.1017 0.7296 0.4226 0.123 Uiso calc R 1 . .
    C C10 0.0741(4) 0.5806(5) 0.3489(3) 0.1371(16) Uani d . 1 . .
    H H10A 0.0657 0.5054 0.3822 0.165 Uiso calc R 1 . .
    H H10B -0.0218 0.6115 0.3344 0.165 Uiso calc R 1 . .
    C C11 0.1293(6) 0.5169(9) 0.2960(4) 0.220(3) Uani d . 1 . .
    H H11A 0.2257 0.4870 0.3101 0.265 Uiso calc R 1 . .
    H H11B 0.1358 0.5912 0.2621 0.265 Uiso calc R 1 . .
    C C12 0.0559(7) 0.3906(9) 0.2644(5) 0.300(6) Uani d . 1 . .
    H H12A 0.1046 0.3602 0.2267 0.450 Uiso calc R 1 . .
    H H12B -0.0401 0.4170 0.2499 0.450 Uiso calc R 1 . .
    H H12C 0.0553 0.3119 0.2958 0.450 Uiso calc R 1 . .
    C C13 0.6881(4) 0.1552(3) 0.3734(2) 0.1112(11) Uani d . 1 . .
    H H13A 0.7234 0.0992 0.4121 0.133 Uiso calc R 1 . .
    H H13B 0.7614 0.1584 0.3424 0.133 Uiso calc R 1 . .
    C C14 0.5572(5) 0.0874(4) 0.3415(3) 0.1471(16) Uani d . 1 . .
    H H14A 0.5822 -0.0100 0.3277 0.177 Uiso calc R 1 . .
    H H14B 0.4913 0.0762 0.3757 0.177 Uiso calc R 1 . .
    C C15 0.4815(6) 0.1559(6) 0.2858(3) 0.175(2) Uani d . 1 . .
    H H15A 0.5447 0.1639 0.2504 0.210 Uiso calc R 1 . .
    H H15B 0.4570 0.2542 0.2986 0.210 Uiso calc R 1 . .
    C C16 0.3471(6) 0.0794(7) 0.2586(3) 0.205(3) Uani d . 1 . .
    H H16A 0.3044 0.1331 0.2212 0.307 Uiso calc R 1 . .
    H H16B 0.2817 0.0740 0.2926 0.307 Uiso calc R 1 . .
    H H16C 0.3698 -0.0173 0.2447 0.307 Uiso calc R 1 . .
loop_
    _atom_site_aniso_label
    _atom_site_aniso_U_11
    _atom_site_aniso_U_22
    _atom_site_aniso_U_33
    _atom_site_aniso_U_12
    _atom_site_aniso_U_13
    _atom_site_aniso_U_23
    O1 0.0690(13) 0.0819(14) 0.160(2) 0.0183(10) -0.0158(13) -0.0206(13)
    O2 0.0795(13) 0.0724(13) 0.1264(16) 0.0090(10) -0.0112(11) -0.0208(11)
    O3 0.0665(12) 0.0882(15) 0.169(2) 0.0181(11) -0.0143(12) -0.0307(14)
    O4 0.0608(11) 0.0900(14) 0.1280(17) 0.0102(10) -0.0193(10) -0.0165(12)
    N1 0.0748(18) 0.093(2) 0.237(4) 0.0125(15) -0.046(2) -0.060(2)
    C1 0.0668(17) 0.0684(17) 0.0917(19) 0.0034(14) 0.0007(14) -0.0048(14)
    C2 0.0591(14) 0.0654(15) 0.0775(16) 0.0036(12) 0.0031(12) 0.0013(12)
    C3 0.0570(14) 0.0715(18) 0.0993(19) 0.0082(12) -0.0090(13) -0.0062(14)
    C4 0.0631(16) 0.0731(19) 0.117(2) 0.0039(14) -0.0137(15) -0.0129(16)
    C5 0.0621(16) 0.0667(16) 0.111(2) 0.0084(13) -0.0059(14) -0.0116(15)
    C6 0.0563(14) 0.0651(16) 0.0821(17) 0.0020(12) -0.0004(12) 0.0021(13)
    C7 0.0604(15) 0.0667(16) 0.0747(16) 0.0012(12) 0.0006(12) 0.0007(12)
    C8 0.0611(15) 0.0721(19) 0.100(2) 0.0036(14) -0.0054(14) -0.0018(15)
    C9 0.0600(17) 0.119(3) 0.123(2) 0.0091(17) -0.0191(16) -0.007(2)
    C10 0.080(2) 0.156(4) 0.168(4) 0.000(2) -0.030(2) -0.036(3)
    C11 0.127(4) 0.280(8) 0.248(7) -0.001(5) -0.022(4) -0.138(7)
    C12 0.173(6) 0.301(10) 0.410(13) -0.007(5) -0.074(6) -0.230(10)
    C13 0.114(3) 0.073(2) 0.143(3) 0.0126(18) -0.009(2) -0.0249(19)
    C14 0.155(4) 0.088(3) 0.190(4) 0.007(2) -0.038(3) -0.042(3)
    C15 0.168(4) 0.148(4) 0.197(5) 0.010(3) -0.052(4) -0.041(4)
    C16 0.140(4) 0.228(6) 0.235(6) -0.002(4) -0.053(4) -0.094(5)
_geom_special_details
;
 All esds (except the esd in the dihedral angle between two l.s. planes)
 are estimated using the full covariance matrix.  The cell esds are taken
 into account individually in the estimation of esds in distances, angles
 and torsion angles; correlations between esds in cell parameters are only
 used when they are defined by crystal symmetry.  An approximate (isotropic)
 treatment of cell esds is used for estimating esds involving l.s. planes.
;
loop_
    _geom_bond_atom_site_label_1
    _geom_bond_atom_site_label_2
    _geom_bond_site_symmetry_2
    _geom_bond_distance
    _geom_bond_publ_flag
    O1 C1 . 1.198(3) ?
    O2 C1 . 1.331(3) ?
    O2 C13 . 1.448(4) ?
    O3 C8 . 1.197(3) ?
    O4 C8 . 1.321(3) ?
    O4 C9 . 1.442(3) ?
    N1 C4 . 1.368(4) ?
    N1 H1A . 0.83(5) ?
    N1 H1B . 0.83(6) ?
    C1 C2 . 1.478(4) ?
    C2 C3 . 1.380(4) ?
    C2 C7 . 1.382(3) ?
    C3 C4 . 1.385(4) ?
    C3 H3A . 0.930 ?
    C4 C5 . 1.395(4) ?
    C5 C6 . 1.377(4) ?
    C5 H5A . 0.930 ?
    C6 C7 . 1.385(3) ?
    C6 C8 . 1.480(4) ?
    C7 H7A . 0.930 ?
    C9 C10 . 1.468(5) ?
    C9 H9A . 0.970 ?
    C9 H9B . 0.970 ?
    C10 C11 . 1.357(6) ?
    C10 H10A . 0.970 ?
    C10 H10B . 0.970 ?
    C11 C12 . 1.468(8) ?
    C11 H11A . 0.970 ?
    C11 H11B . 0.970 ?
    C12 H12A . 0.960 ?
    C12 H12B . 0.960 ?
    C12 H12C . 0.960 ?
    C13 C14 . 1.481(5) ?
    C13 H13A . 0.970 ?
    C13 H13B . 0.970 ?
    C14 C15 . 1.426(7) ?
    C14 H14A . 0.970 ?
    C14 H14B . 0.970 ?
    C15 C16 . 1.513(7) ?
    C15 H15A . 0.970 ?
    C15 H15B . 0.970 ?
    C16 H16A . 0.960 ?
    C16 H16B . 0.960 ?
    C16 H16C . 0.960 ?
loop_
    _geom_angle_atom_site_label_1
    _geom_angle_atom_site_label_2
    _geom_angle_atom_site_label_3
    _geom_angle_site_symmetry_1
    _geom_angle_site_symmetry_3
    _geom_angle
    _geom_angle_publ_flag
    C1 O2 C13 . . 116.8(2) ?
    C8 O4 C9 . . 117.0(2) ?
    C4 N1 H1A . . 116(4) ?
    C4 N1 H1B . . 122(4) ?
    H1A N1 H1B . . 117(5) ?
    O1 C1 O2 . . 122.8(2) ?
    O1 C1 C2 . . 125.3(3) ?
    O2 C1 C2 . . 112.0(2) ?
    C3 C2 C7 . . 120.6(2) ?
    C3 C2 C1 . . 117.5(2) ?
    C7 C2 C1 . . 121.9(2) ?
    C2 C3 C4 . . 121.1(2) ?
    C2 C3 H3A . . 119.4 ?
    C4 C3 H3A . . 119.4 ?
    N1 C4 C3 . . 121.5(2) ?
    N1 C4 C5 . . 120.7(3) ?
    C3 C4 C5 . . 117.8(2) ?
    C6 C5 C4 . . 121.3(3) ?
    C6 C5 H5A . . 119.4 ?
    C4 C5 H5A . . 119.4 ?
    C5 C6 C7 . . 120.2(2) ?
    C5 C6 C8 . . 118.2(2) ?
    C7 C6 C8 . . 121.5(2) ?
    C2 C7 C6 . . 119.0(2) ?
    C2 C7 H7A . . 120.5 ?
    C6 C7 H7A . . 120.5 ?
    O3 C8 O4 . . 122.5(2) ?
    O3 C8 C6 . . 124.7(3) ?
    O4 C8 C6 . . 112.8(3) ?
    O4 C9 C10 . . 107.6(3) ?
    O4 C9 H9A . . 110.2 ?
    C10 C9 H9A . . 110.2 ?
    O4 C9 H9B . . 110.2 ?
    C10 C9 H9B . . 110.2 ?
    H9A C9 H9B . . 108.5 ?
    C11 C10 C9 . . 120.2(4) ?
    C11 C10 H10A . . 107.3 ?
    C9 C10 H10A . . 107.3 ?
    C11 C10 H10B . . 107.3 ?
    C9 C10 H10B . . 107.3 ?
    H10A C10 H10B . . 106.9 ?
    C10 C11 C12 . . 118.9(7) ?
    C10 C11 H11A . . 107.6 ?
    C12 C11 H11A . . 107.6 ?
    C10 C11 H11B . . 107.6 ?
    C12 C11 H11B . . 107.6 ?
    H11A C11 H11B . . 107.0 ?
    C11 C12 H12A . . 109.5 ?
    C11 C12 H12B . . 109.5 ?
    H12A C12 H12B . . 109.5 ?
    C11 C12 H12C . . 109.5 ?
    H12A C12 H12C . . 109.5 ?
    H12B C12 H12C . . 109.5 ?
    O2 C13 C14 . . 107.1(3) ?
    O2 C13 H13A . . 110.3 ?
    C14 C13 H13A . . 110.3 ?
    O2 C13 H13B . . 110.3 ?
    C14 C13 H13B . . 110.3 ?
    H13A C13 H13B . . 108.6 ?
    C15 C14 C13 . . 120.2(5) ?
    C15 C14 H14A . . 107.3 ?
    C13 C14 H14A . . 107.3 ?
    C15 C14 H14B . . 107.3 ?
    C13 C14 H14B . . 107.3 ?
    H14A C14 H14B . . 106.9 ?
    C14 C15 C16 . . 115.7(5) ?
    C14 C15 H15A . . 108.4 ?
    C16 C15 H15A . . 108.4 ?
    C14 C15 H15B . . 108.4 ?
    C16 C15 H15B . . 108.4 ?
    H15A C15 H15B . . 107.4 ?
    C15 C16 H16A . . 109.5 ?
    C15 C16 H16B . . 109.5 ?
    H16A C16 H16B . . 109.5 ?
    C15 C16 H16C . . 109.5 ?
    H16A C16 H16C . . 109.5 ?
    H16B C16 H16C . . 109.5 ?
loop_
    _geom_torsion_atom_site_label_1
    _geom_torsion_atom_site_label_2
    _geom_torsion_atom_site_label_3
    _geom_torsion_atom_site_label_4
    _geom_torsion_site_symmetry_1
    _geom_torsion_site_symmetry_2
    _geom_torsion_site_symmetry_3
    _geom_torsion_site_symmetry_4
    _geom_torsion
    _geom_torsion_publ_flag
    C13 O2 C1 O1 . . . . -0.1(5) ?
    C13 O2 C1 C2 . . . . -179.6(3) ?
    O1 C1 C2 C3 . . . . 3.6(4) ?
    O2 C1 C2 C3 . . . . -176.9(2) ?
    O1 C1 C2 C7 . . . . -176.5(3) ?
    O2 C1 C2 C7 . . . . 3.0(4) ?
    C7 C2 C3 C4 . . . . 0.5(4) ?
    C1 C2 C3 C4 . . . . -179.6(3) ?
    C2 C3 C4 N1 . . . . -178.7(3) ?
    C2 C3 C4 C5 . . . . 0.0(4) ?
    N1 C4 C5 C6 . . . . 178.2(3) ?
    C3 C4 C5 C6 . . . . -0.4(5) ?
    C4 C5 C6 C7 . . . . 0.4(4) ?
    C4 C5 C6 C8 . . . . 179.6(3) ?
    C3 C2 C7 C6 . . . . -0.5(4) ?
    C1 C2 C7 C6 . . . . 179.6(2) ?
    C5 C6 C7 C2 . . . . 0.1(4) ?
    C8 C6 C7 C2 . . . . -179.1(2) ?
    C9 O4 C8 O3 . . . . 0.0(4) ?
    C9 O4 C8 C6 . . . . 179.1(2) ?
    C5 C6 C8 O3 . . . . -2.9(5) ?
    C7 C6 C8 O3 . . . . 176.4(3) ?
    C5 C6 C8 O4 . . . . 178.0(2) ?
    C7 C6 C8 O4 . . . . -2.7(4) ?
    C8 O4 C9 C10 . . . . -176.6(3) ?
    O4 C9 C10 C11 . . . . -51.7(6) ?
    C9 C10 C11 C12 . . . . 179.0(7) ?
    C1 O2 C13 C14 . . . . 175.1(3) ?
    O2 C13 C14 C15 . . . . 56.2(6) ?
    C13 C14 C15 C16 . . . . -178.3(4) ?
loop_
    _geom_hbond_atom_site_label_D
    _geom_hbond_atom_site_label_H
    _geom_hbond_atom_site_label_A
    _geom_hbond_site_symmetry_A
    _geom_hbond_distance_DH
    _geom_hbond_distance_HA
    _geom_hbond_distance_DA
    _geom_hbond_angle_DHA
    N1 H1A O1 3_766 0.83(5) 2.30(6) 3.110(4) 165(6)
    N1 H1B O3 3_676 0.83(6) 2.38(6) 3.120(4) 149(5)
