# Supplementary material for: Di-n-butyl 5-amino­isophthalate
Source: Acta Crystallogr Sect E Struct Rep Online. 2009 Jul 4;65(Pt 8):o1754. doi: 10.1107/S1600536809024696 (PMC2977371; doi:10.1107/S1600536809024696)
Supplement: Supplementary file 2 [file e-65-o1754-Isup2.hkl]

# 
# h,k,l, Fc-squared, Fo-squared, sigma(Fo-squared) and status flag 
# 
data_I
_shelx_title '  bi2379 in space group P2(1)/c' 
_shelx_refln_list_code          4 
_shelx_F_calc_maximum      202.12 
_exptl_crystal_F_000       632.00 
_reflns_d_resolution_high  0.8257 
 
loop_ 
 _symmetry_equiv_pos_as_xyz 
 'x, y, z' 
 '-x, y+1/2, -z+1/2' 
 '-x, -y, -z' 
 'x, -y-1/2, z-1/2' 
 
_cell_length_a     9.4350 
_cell_length_b     9.1640 
_cell_length_c    20.1660 
_cell_angle_alpha  90.000 
_cell_angle_beta   94.670 
_cell_angle_gamma  90.000 
 
_shelx_F_squared_multiplier     1.000 
 
loop_ 
 _refln_index_h 
 _refln_index_k 
 _refln_index_l 
 _refln_F_squared_calc 
 _refln_F_squared_meas 
 _refln_F_squared_sigma 
 _refln_observed_status 
   1   0   0     4194.56     4536.53     70.56 o 
   3   0   0       70.17       64.61      2.01 o 
   4   0   0     1793.06     2080.45     25.13 o 
   5   0   0     1439.02     1423.33     18.67 o 
   6   0   0      292.43      257.16      5.90 o 
   7   0   0       16.22       20.61      5.14 o 
   8   0   0       29.86       27.91      2.79 o 
   9   0   0        1.31        4.18      2.34 o 
  10   0   0       13.67       14.55      4.39 o 
   1   1   0     4459.35     4328.21     47.63 o 
   2   1   0      690.04      700.87      7.53 o 
   4   1   0     2594.27     2914.77     24.35 o 
   5   1   0     1303.69     1601.92     14.74 o 
   6   1   0      195.02      200.71      3.69 o 
   7   1   0        0.80        0.05      1.29 o 
   8   1   0       14.83       11.11      1.78 o 
   9   1   0        0.33       -1.27      1.27 o 
  10   1   0        4.74        7.34      2.55 o 
  11   1   0        5.16        7.01      4.30 o 
   0   2   0     4208.29     4061.93     64.25 o 
   1   2   0      669.27      704.77      7.82 o 
   2   2   0      553.01      684.15      6.86 o 
   3   2   0        3.17        3.34      0.58 o 
   4   2   0      283.23      290.60      4.13 o 
   5   2   0       10.63       14.13      1.36 o 
   6   2   0      146.81      168.29      3.48 o 
   7   2   0       24.54       32.96      1.93 o 
   8   2   0      213.89      208.75      4.56 o 
   9   2   0       17.19       15.97      2.42 o 
  10   2   0        9.36        6.73      2.62 o 
  11   2   0        0.73        1.20      3.91 o 
   3   3   0      303.00      318.84      4.44 o 
   4   3   0       89.88      115.35      2.66 o 
   5   3   0      473.93      472.44      6.27 o 
   6   3   0        5.68        4.87      1.19 o 
   7   3   0       24.18       28.02      1.91 o 
   8   3   0       31.39       29.57      3.27 o 
   9   3   0        6.57        4.14      2.30 o 
  10   3   0        0.46        2.24      2.25 o 
   0   4   0     1754.96     1927.41     34.72 o 
   1   4   0      113.51      148.63      5.71 o 
   2   4   0      181.99      161.84      3.22 o 
   3   4   0        0.62        0.14      0.59 o 
   4   4   0        3.19        1.09      0.83 o 
   5   4   0       87.02       85.03      2.63 o 
   6   4   0        9.51        8.49      1.31 o 
   7   4   0        9.25       12.62      1.59 o 
   8   4   0       36.04       35.01      3.73 o 
   9   4   0       22.36       19.79      3.24 o 
  10   4   0        0.00       -2.10      2.30 o 
   1   5   0      898.33     1057.31     16.51 o 
   2   5   0      341.10      339.93      5.58 o 
   3   5   0      384.47      360.65      5.74 o 
   4   5   0      267.22      274.11      4.97 o 
   5   5   0       75.65       57.17      2.52 o 
   6   5   0      213.49      213.02      4.64 o 
   7   5   0        1.31       -0.93      2.08 o 
   8   5   0        0.03        0.55      2.19 o 
   9   5   0        2.16        6.14      2.68 o 
  10   5   0       13.39       12.67      3.39 o 
   0   6   0       84.68       75.12      5.34 o 
   1   6   0       53.55       59.37      2.89 o 
   2   6   0      149.14      140.59     10.00 o 
   3   6   0        5.55        6.30      2.11 o 
   4   6   0       23.34       21.73      2.21 o 
   5   6   0      239.16      246.34      5.23 o 
   6   6   0      108.05      127.79      6.53 o 
   7   6   0       62.79       65.93      5.17 o 
   8   6   0        0.15       -0.03      3.83 o 
   9   6   0        3.72        5.48      2.85 o 
   1   7   0       16.04       14.05      1.99 o 
   2   7   0      121.63      117.64      5.03 o 
   3   7   0       27.26       33.90      3.20 o 
   4   7   0        0.47        0.90      2.23 o 
   5   7   0        0.69        0.64      1.56 o 
   6   7   0        6.33        8.75      2.71 o 
   7   7   0        0.15       -1.55      2.34 o 
   8   7   0        0.03        1.88      2.69 o 
   0   8   0        0.01       -0.74      1.56 o 
   1   8   0       16.19       12.87      3.21 o 
   2   8   0       84.42       76.79      4.77 o 
   3   8   0        2.30        5.23      2.11 o 
   4   8   0       22.95       23.65      2.91 o 
   5   8   0        3.01        4.79      2.39 o 
   6   8   0        3.34        1.71      2.42 o 
   7   8   0        7.20        8.32      3.07 o 
   1   9   0        3.47        1.33      1.51 o 
   2   9   0       21.42       19.36      3.25 o 
   3   9   0        6.28        1.85      1.95 o 
   4   9   0        0.04        1.04      1.79 o 
   5   9   0        1.47        0.46      2.58 o 
   6   9   0        1.15        0.76      2.86 o 
   0  10   0        0.29       -2.89      3.24 o 
   1  10   0        6.14        5.68      4.09 o 
   2  10   0        5.34        1.44      3.22 o 
   3  10   0        0.04       -1.85      1.85 o 
   4  10   0        0.63        3.38      2.92 o 
   1  11   0        1.08        1.17      2.60 o 
 -11   1   1        0.02       -3.27      3.27 o 
 -10   1   1       13.29       12.52      3.00 o 
  -9   1   1        3.02        4.73      2.24 o 
  -8   1   1       39.22       30.44      2.01 o 
  -7   1   1       52.91       61.89      2.30 o 
  -6   1   1       58.33       62.97      2.11 o 
  -5   1   1      338.56      380.42      5.01 o 
  -4   1   1      140.14      154.61      2.67 o 
  -3   1   1     1227.52     1240.48     12.68 o 
  -2   1   1     3966.56     4073.52     32.40 o 
  -1   1   1      505.42      475.87      6.19 o 
   0   1   1     3498.60     3593.24     32.49 o 
   1   1   1      700.84      836.48     10.24 o 
   2   1   1     1207.18     1221.65     12.26 o 
   4   1   1      546.98      638.69      6.81 o 
   6   1   1      176.04      189.09      3.59 o 
   7   1   1       10.68        8.73      1.30 o 
   8   1   1        0.04       -1.10      1.41 o 
   9   1   1        5.02        4.86      2.16 o 
  10   1   1        0.40       -1.97      1.97 o 
 -11   2   1        0.26       -3.31      3.31 o 
 -10   2   1        0.24        0.67      2.12 o 
  -9   2   1       35.84       41.85      3.02 o 
  -8   2   1       17.40       23.77      1.96 o 
  -7   2   1      114.68      110.72      3.03 o 
  -6   2   1       58.15       66.85      2.24 o 
  -5   2   1      526.49      529.41     10.08 o 
  -4   2   1      256.96      232.13      3.57 o 
  -2   2   1     3297.96     3314.66     30.78 o 
  -1   2   1      246.97      346.39      3.88 o 
   0   2   1     4244.97     3903.14     43.71 o 
   1   2   1     4617.18     4724.98     52.61 o 
   2   2   1     1722.64     1531.45     15.29 o 
   3   2   1      501.33      477.33      5.42 o 
   4   2   1       12.88        8.90      1.31 o 
   5   2   1        0.68        1.28      0.76 o 
   6   2   1       84.34       90.33      2.60 o 
   7   2   1      494.66      496.78      6.95 o 
   8   2   1      231.56      262.70      5.17 o 
   9   2   1      107.30      103.25      4.00 o 
  10   2   1       10.05        8.88      2.63 o 
  11   2   1        1.43        0.77      2.45 o 
 -10   3   1        0.01       -1.54      3.24 o 
  -9   3   1       21.79       31.27      2.93 o 
  -8   3   1        2.12        3.66      1.70 o 
  -7   3   1        3.71        1.26      1.04 o 
  -6   3   1       12.03       12.06      2.00 o 
  -5   3   1      106.30       79.71      2.93 o 
  -4   3   1        2.57        3.83      1.06 o 
  -3   3   1       44.63       59.03      1.79 o 
  -2   3   1       48.57       47.25      1.81 o 
  -1   3   1      253.42      273.87      4.33 o 
   0   3   1       13.72        9.88      1.57 o 
   1   3   1      245.13      262.39      4.10 o 
   2   3   1      207.94      189.27      2.87 o 
   3   3   1     1235.72     1324.32     11.04 o 
   4   3   1      359.94      406.13      5.87 o 
   5   3   1       10.18        6.74      1.96 o 
   6   3   1       23.31       17.05      1.49 o 
   7   3   1        2.99        3.40      1.53 o 
   8   3   1       87.52       94.65      4.15 o 
   9   3   1       14.48        9.62      2.56 o 
  10   3   1        1.63        0.94      3.81 o 
 -10   4   1       12.31       18.83      5.51 o 
  -9   4   1        0.44        2.68      2.28 o 
  -8   4   1       27.22       32.32      2.89 o 
  -7   4   1        3.24        2.40      1.69 o 
  -6   4   1       12.42       15.22      1.50 o 
  -5   4   1      395.17      390.88      5.85 o 
  -4   4   1      118.93      113.63      2.87 o 
  -3   4   1       32.04       33.92      2.64 o 
  -2   4   1      173.53      173.91      5.69 o 
  -1   4   1     2575.31     2950.58     28.86 o 
   0   4   1      180.77      121.96      3.84 o 
   1   4   1     1930.12     1893.78     20.46 o 
   2   4   1        0.83        0.17      0.65 o 
   3   4   1      331.68      376.08      4.57 o 
   4   4   1      269.01      213.91      3.34 o 
   5   4   1       92.81       75.12      2.77 o 
   6   4   1      104.67      101.96      3.04 o 
   7   4   1       25.30       23.18      2.24 o 
   8   4   1       22.79       25.94      4.54 o 
   9   4   1       16.26       18.78      3.57 o 
  10   4   1        1.45        0.85      2.35 o 
 -10   5   1        5.68        4.09      4.69 o 
  -9   5   1        1.60        6.12      2.72 o 
  -8   5   1        6.18        8.30      2.64 o 
  -7   5   1       27.03       27.43      2.76 o 
  -6   5   1      274.14      286.40      5.40 o 
  -5   5   1      310.05      296.55      5.31 o 
  -4   5   1       33.34       32.23      1.92 o 
  -3   5   1      163.42      151.74      5.37 o 
  -2   5   1        2.00        1.94      0.81 o 
  -1   5   1      152.31      214.97      5.67 o 
   0   5   1      355.56      355.44      5.50 o 
   1   5   1       49.77       73.90      2.85 o 
   2   5   1       19.42       14.85      1.39 o 
   3   5   1       19.98       19.84      1.51 o 
   4   5   1       58.62       58.07      2.41 o 
   5   5   1      376.51      346.93      5.88 o 
   6   5   1      186.80      175.31      4.79 o 
   7   5   1       10.38       12.02      1.97 o 
   8   5   1        1.51        1.00      2.09 o 
   9   5   1        0.39       -0.73      2.31 o 
  10   5   1        0.02        4.75      3.12 o 
  -9   6   1        1.12       -0.67      2.49 o 
  -8   6   1        5.39        1.80      3.42 o 
  -7   6   1       21.38       28.78      3.86 o 
  -6   6   1       83.03       92.24      4.27 o 
  -5   6   1      279.26      258.80      5.34 o 
  -4   6   1       48.60       45.29      2.40 o 
  -3   6   1        6.04        8.67      1.52 o 
  -2   6   1       39.07       48.24      3.61 o 
  -1   6   1      171.08      195.39      6.01 o 
   0   6   1        2.08       -0.16      1.04 o 
   1   6   1       44.42       45.28      2.58 o 
   2   6   1       39.60       33.49      4.74 o 
   3   6   1       35.66       24.23      2.57 o 
   4   6   1        0.01       -0.89      1.10 o 
   5   6   1      102.95      119.79      3.75 o 
   6   6   1      116.23      115.59      4.30 o 
   7   6   1        0.07        1.59      2.22 o 
   8   6   1        3.12        2.28      2.36 o 
   9   6   1        2.22       -0.19      2.36 o 
  -8   7   1        9.15        8.59      2.99 o 
  -7   7   1        3.33        2.01      2.66 o 
  -6   7   1       39.99       41.73      3.57 o 
  -5   7   1       23.43       30.66      3.90 o 
  -4   7   1        0.67        2.56      1.54 o 
  -3   7   1        8.11       11.66      2.07 o 
  -2   7   1        0.69        1.25      1.52 o 
  -1   7   1        5.00        5.76      2.89 o 
   0   7   1       20.60       23.29      2.30 o 
   1   7   1       26.34       22.14      2.23 o 
   2   7   1      172.95      191.90      6.44 o 
   3   7   1        4.08        2.11      1.68 o 
   4   7   1       18.42       20.49      2.80 o 
   5   7   1       12.16       10.82      2.40 o 
   6   7   1       29.48       26.53      4.39 o 
   7   7   1        0.00        1.68      2.59 o 
   8   7   1        3.03        0.60      2.55 o 
  -7   8   1        0.01        1.78      2.60 o 
  -6   8   1        2.03        5.10      2.84 o 
  -5   8   1        0.45       -1.07      2.16 o 
  -4   8   1       18.40       18.03      2.44 o 
  -3   8   1       88.29       87.77      4.68 o 
  -2   8   1        0.08        2.55      1.80 o 
  -1   8   1        3.82        2.24      1.27 o 
   0   8   1        7.31        4.34      1.57 o 
   1   8   1        3.10        3.56      1.60 o 
   2   8   1       84.62      101.43      5.25 o 
   3   8   1        1.07        1.22      2.01 o 
   4   8   1       24.94       25.62      3.50 o 
   5   8   1        2.86        3.04      1.82 o 
   6   8   1       12.33       18.85      4.41 o 
   7   8   1        0.09        1.76      4.19 o 
  -6   9   1        2.10        0.43      2.76 o 
  -5   9   1        0.36       -1.04      4.00 o 
  -4   9   1       37.86       29.87      4.18 o 
  -3   9   1       25.62       28.22      3.14 o 
  -2   9   1       14.78       13.71      2.85 o 
  -1   9   1       11.32       11.39      2.29 o 
   0   9   1        0.85       -0.77      1.38 o 
   1   9   1        2.04        1.59      2.09 o 
   2   9   1        2.03        2.05      2.64 o 
   3   9   1        0.21        0.92      2.47 o 
   4   9   1        2.18        3.61      1.99 o 
   5   9   1        0.07        0.91      2.34 o 
   6   9   1        0.63        1.91      5.76 o 
  -4  10   1        7.03       14.36      3.77 o 
  -3  10   1        0.18        2.38      2.64 o 
  -2  10   1        0.17       -2.19      2.19 o 
  -1  10   1        1.91        2.48      2.31 o 
   0  10   1        3.45        2.79      1.86 o 
   1  10   1       16.91       21.29      3.26 o 
   2  10   1        0.04       -2.03      2.03 o 
   3  10   1        0.91       -0.39      2.03 o 
   4  10   1        2.95        2.15      2.88 o 
  -1  11   1        0.02       -1.26      2.42 o 
   0  11   1        1.47        1.03      2.38 o 
   1  11   1        0.40        1.92      3.93 o 
 -11   0   2        1.57        3.31      3.83 o 
 -10   0   2        3.71       -1.16      3.49 o 
  -9   0   2       13.24       15.48      4.09 o 
  -8   0   2        0.97       -0.49      1.44 o 
  -7   0   2        9.08       15.47      2.03 o 
  -6   0   2       16.97       20.06      1.92 o 
  -5   0   2      263.18      288.99      5.85 o 
  -4   0   2     1295.69     1142.14     16.45 o 
  -3   0   2      270.83      292.97      4.90 o 
  -2   0   2    21966.47    20251.93    222.35 o 
  -1   0   2      497.43      614.86     10.58 o 
   0   0   2    13197.95    11916.40    187.37 o 
   1   0   2     1898.04     1556.06     25.13 o 
   2   0   2      395.75      382.17      8.00 o 
   3   0   2       13.45        7.42      0.90 o 
   4   0   2      107.97       97.93      2.91 o 
   5   0   2      122.42      163.22      4.24 o 
   6   0   2       39.79       40.23      4.15 o 
   7   0   2       13.24        7.16      1.69 o 
   8   0   2      209.34      177.14      9.25 o 
   9   0   2        1.82        1.46      1.99 o 
  10   0   2       13.58       19.79      4.30 o 
 -11   1   2        0.88       -3.63      3.63 o 
 -10   1   2       22.76       24.54      6.45 o 
  -9   1   2       22.88       17.80      2.35 o 
  -8   1   2        6.65        5.04      1.36 o 
  -7   1   2       21.67       23.10      1.63 o 
  -6   1   2       21.88       25.28      1.61 o 
  -5   1   2      379.21      432.89      5.45 o 
  -4   1   2     1392.19     1446.74     13.03 o 
  -3   1   2       15.00       19.07      0.90 o 
  -2   1   2      199.50      192.27      2.42 o 
  -1   1   2        0.03       -0.11      0.23 o 
   0   1   2      119.08       70.51      1.59 o 
   1   1   2        2.49        1.06      0.44 o 
   2   1   2      595.00      545.26      6.32 o 
   3   1   2       19.94       17.74      1.34 o 
   4   1   2     1219.91     1214.88     11.33 o 
   5   1   2      168.95      158.14      3.00 o 
   6   1   2       14.38       22.06      1.46 o 
   7   1   2        0.38       -0.77      1.07 o 
   8   1   2       21.35       13.71      1.71 o 
   9   1   2       24.93       27.96      2.51 o 
  10   1   2        1.02       -0.01      1.62 o 
  11   1   2        3.82        3.31      3.75 o 
 -11   2   2        1.00       -0.90      3.75 o 
 -10   2   2        6.36        7.32      3.05 o 
  -9   2   2        1.13       -0.15      1.87 o 
  -8   2   2        7.91        5.10      1.72 o 
  -7   2   2       37.41       45.49      2.13 o 
  -6   2   2       73.52       57.89      3.70 o 
  -5   2   2        0.92        0.75      0.70 o 
  -4   2   2      113.28       99.45      2.38 o 
  -3   2   2        3.13        4.23      0.77 o 
  -1   2   2       37.20       38.14      2.47 o 
   0   2   2     6270.32     6434.00     57.62 o 
   1   2   2      117.85       99.96      2.08 o 
   2   2   2      283.82      238.72      3.63 o 
   3   2   2       55.07       57.23      1.38 o 
   4   2   2      907.13      838.91      8.69 o 
   5   2   2      106.91      108.50      2.61 o 
   6   2   2       53.25       58.60      2.21 o 
   7   2   2       23.97       30.76      3.97 o 
   8   2   2      402.72      381.07      7.37 o 
   9   2   2       25.65       21.22      2.44 o 
  10   2   2        4.67        8.61      5.29 o 
  11   2   2        0.01        2.75      3.44 o 
 -11   3   2        0.24       -0.21      3.70 o 
 -10   3   2        0.01       -2.22      2.22 o 
  -9   3   2       63.55       59.26      3.62 o 
  -8   3   2      134.69      133.57      4.60 o 
  -7   3   2       18.01       20.94      2.64 o 
  -6   3   2       11.66       16.25      1.44 o 
  -5   3   2        6.90        8.73      1.09 o 
  -4   3   2      101.65      111.33      3.14 o 
  -3   3   2        4.26        5.88      0.79 o 
  -2   3   2      306.77      277.62      5.43 o 
  -1   3   2      286.28      313.32      4.83 o 
   2   3   2      307.52      267.85      5.53 o 
   3   3   2     1378.24     1478.20     12.19 o 
   4   3   2      438.02      416.06      5.57 o 
   5   3   2       74.01       94.22      2.60 o 
   6   3   2       10.30       10.06      1.32 o 
   7   3   2        0.09        1.00      1.14 o 
   8   3   2       18.49       22.74      2.37 o 
   9   3   2        3.34        3.79      2.22 o 
  10   3   2        0.05        0.53      2.22 o 
 -10   4   2        0.17        1.84      2.52 o 
  -9   4   2       36.91       37.09      3.26 o 
  -8   4   2        5.64        3.87      1.81 o 
  -7   4   2        9.78        7.12      1.89 o 
  -6   4   2       78.04       78.36      2.68 o 
  -5   4   2        0.41        1.87      1.05 o 
  -4   4   2      527.78      541.28      6.97 o 
  -3   4   2       33.58       50.38      2.55 o 
  -2   4   2       41.92       38.13      2.23 o 
  -1   4   2      738.78      747.99     11.61 o 
   0   4   2       13.65       14.69      1.38 o 
   2   4   2      879.39      846.10     15.92 o 
   3   4   2      196.89      194.98      4.74 o 
   4   4   2        7.36        5.27      0.85 o 
   5   4   2        3.18        1.64      0.89 o 
   6   4   2        5.93        6.06      1.28 o 
   7   4   2      104.25      108.51      3.93 o 
   8   4   2        9.15        6.77      1.81 o 
   9   4   2        1.26        2.95      2.25 o 
  10   4   2        0.86        1.71      3.10 o 
 -10   5   2       15.64       13.41      4.56 o 
  -9   5   2        0.47       -0.15      2.24 o 
  -8   5   2       10.27        9.44      2.15 o 
  -7   5   2        1.99       -1.08      1.57 o 
  -6   5   2       54.37       61.77      8.25 o 
  -5   5   2      108.60       88.98      2.91 o 
  -4   5   2      174.58      146.36      3.54 o 
  -3   5   2        0.47        4.71      1.07 o 
  -2   5   2       68.73       76.10      4.04 o 
   0   5   2      575.43      584.07      8.72 o 
   1   5   2      266.65      247.59      5.34 o 
   2   5   2        3.45        5.46      1.67 o 
   3   5   2      144.61      146.37      3.58 o 
   4   5   2        0.73        0.23      0.91 o 
   5   5   2       92.10       98.66      3.10 o 
   6   5   2      110.35      110.41      4.81 o 
   7   5   2        0.01       -0.22      1.38 o 
   8   5   2        1.93        1.63      3.19 o 
   9   5   2        0.25        0.93      2.33 o 
  10   5   2        0.17       -2.26      2.26 o 
  -9   6   2        0.00        0.74      2.50 o 
  -8   6   2        6.44        5.72      2.72 o 
  -7   6   2       11.96       10.07      2.20 o 
  -6   6   2       83.19       86.55      4.23 o 
  -5   6   2      257.59      273.05      5.48 o 
  -4   6   2        0.08       -0.82      0.99 o 
  -3   6   2        9.95       10.77      1.66 o 
  -2   6   2        0.79        0.54      1.96 o 
  -1   6   2      151.24      175.10      6.05 o 
   0   6   2       11.78        8.99      1.56 o 
   1   6   2       16.84       16.92      1.75 o 
   2   6   2        2.75        1.14      1.07 o 
   3   6   2        5.60        4.47      1.55 o 
   4   6   2      238.15      214.34      5.98 o 
   5   6   2        3.36        1.63      1.52 o 
   6   6   2        0.43        0.37      1.49 o 
   7   6   2       38.29       33.10      2.93 o 
   8   6   2        1.46        1.50      2.46 o 
   9   6   2        9.16        7.92      4.32 o 
  -8   7   2        1.80        2.35      2.54 o 
  -7   7   2        6.06        6.20      2.79 o 
  -6   7   2       19.56       24.82      2.93 o 
  -5   7   2        0.28        0.39      1.71 o 
  -4   7   2       10.14       12.41      2.38 o 
  -3   7   2       15.91       17.17      2.17 o 
  -2   7   2       99.59       83.20      4.39 o 
  -1   7   2        2.88        5.04      1.37 o 
   0   7   2       10.19        4.72      2.07 o 
   1   7   2        2.55        4.69      1.44 o 
   2   7   2      116.17      111.64      4.97 o 
   3   7   2        0.68        2.01      1.62 o 
   4   7   2      199.99      207.09      7.08 o 
   5   7   2       27.71       32.80      2.91 o 
   6   7   2        9.65        5.30      1.93 o 
   7   7   2       16.34       10.65      3.18 o 
   8   7   2        0.21       -0.27      3.27 o 
  -7   8   2        9.76       10.41      6.94 o 
  -6   8   2        0.95        1.96      2.61 o 
  -5   8   2       10.63        2.71      3.72 o 
  -4   8   2       16.55       18.55      3.96 o 
  -3   8   2       22.41       25.98      4.30 o 
  -2   8   2        2.19        4.45      1.99 o 
  -1   8   2        0.00       -0.69      1.24 o 
   0   8   2       20.10       15.88      2.31 o 
   1   8   2       17.40       10.74      2.66 o 
   2   8   2      222.49      232.89      7.72 o 
   3   8   2       65.82       72.25      6.84 o 
   5   8   2        5.94        6.46      2.03 o 
   6   8   2        0.02       -0.95      2.11 o 
   7   8   2        0.64        1.99      2.54 o 
  -6   9   2        5.22        3.81      2.97 o 
  -5   9   2        0.80        2.17      2.52 o 
  -4   9   2        3.25        6.23      2.70 o 
  -3   9   2       55.33       49.22      3.74 o 
  -2   9   2       49.17       62.09      3.67 o 
  -1   9   2        5.41        9.22      1.88 o 
   0   9   2        1.49        0.08      1.64 o 
   1   9   2        0.70        2.86      2.10 o 
   2   9   2        8.06       11.38      3.31 o 
   3   9   2        0.37        1.99      2.28 o 
   4   9   2        1.03        4.32      2.09 o 
   5   9   2        0.09       -0.28      1.81 o 
   6   9   2        0.26       -2.20      2.32 o 
  -4  10   2        0.22        0.75      3.01 o 
  -3  10   2        0.53        2.37      2.60 o 
  -2  10   2        0.72        1.10      2.05 o 
  -1  10   2        0.21        0.58      1.66 o 
   0  10   2        0.01       -1.47      1.47 o 
   1  10   2       11.29       12.59      2.46 o 
   2  10   2       13.16        9.47      2.89 o 
   3  10   2        0.04        2.82      2.46 o 
   4  10   2        0.08        1.55      2.25 o 
  -1  11   2        0.00       -1.06      2.33 o 
   0  11   2        0.27        0.19      2.30 o 
   1  11   2        1.56        5.65      2.86 o 
 -11   1   3        0.53       -2.23      2.54 o 
 -10   1   3       29.97       28.08      3.79 o 
  -9   1   3        7.41       11.63      3.19 o 
  -8   1   3       31.34       27.65      2.42 o 
  -7   1   3       14.36       17.54      1.48 o 
  -6   1   3       63.29       68.97      2.14 o 
  -4   1   3      218.35      231.96      3.33 o 
  -3   1   3        3.98        1.94      0.53 o 
  -2   1   3      243.45      244.26      5.05 o 
  -1   1   3       37.60       33.12      0.96 o 
   0   1   3        7.55        9.82      0.66 o 
   1   1   3     8891.87     9134.51     81.05 o 
   2   1   3      469.87      365.95      4.75 o 
   3   1   3      689.09      565.58      8.66 o 
   4   1   3     1049.74     1122.74     10.63 o 
   5   1   3       43.72       38.88      2.20 o 
   6   1   3       17.46       14.12      1.36 o 
   7   1   3        0.01        0.09      0.96 o 
   8   1   3        0.57       -0.11      1.27 o 
   9   1   3        0.02       -1.47      1.47 o 
  10   1   3        0.64        0.47      1.96 o 
  11   1   3        2.35       -0.04      3.36 o 
 -11   2   3        0.26        1.51      3.24 o 
 -10   2   3       18.58       17.68      3.42 o 
  -9   2   3        0.15       -0.03      1.73 o 
  -8   2   3       16.11       19.29      2.32 o 
  -7   2   3        4.53        7.89      1.67 o 
  -6   2   3       82.18       65.63      2.15 o 
  -5   2   3       42.61       53.40      2.93 o 
  -4   2   3       96.34      105.92      2.47 o 
  -3   2   3        6.49       10.43      1.11 o 
  -2   2   3      419.83      515.61      5.48 o 
  -1   2   3      255.43      224.56      3.35 o 
   0   2   3        0.04        0.27      0.55 o 
   1   2   3      628.84      563.87      6.70 o 
   2   2   3       44.47       25.98      1.68 o 
   3   2   3      639.80      670.06      6.25 o 
   4   2   3     1154.87     1118.15     10.91 o 
   5   2   3        0.24       -0.26      0.76 o 
   6   2   3        0.42        3.77      1.08 o 
   7   2   3      406.74      347.47      5.63 o 
   8   2   3      298.22      351.29     10.81 o 
   9   2   3      108.53      104.81      4.07 o 
  10   2   3        8.27       11.51      2.70 o 
  11   2   3        1.45       -1.42      3.44 o 
 -10   3   3        5.44       10.16      8.47 o 
  -9   3   3       70.24       72.24      3.88 o 
  -8   3   3       69.59       70.04      3.64 o 
  -7   3   3       15.11       22.80      2.69 o 
  -6   3   3       25.99       33.32      2.60 o 
  -5   3   3      120.35      115.81      2.72 o 
  -4   3   3       29.14       22.70      2.28 o 
  -3   3   3       84.87       89.14      3.44 o 
  -2   3   3      701.65      710.09      9.95 o 
  -1   3   3      168.23      142.66      2.63 o 
   0   3   3      277.05      305.01      4.82 o 
   2   3   3       35.72       36.65      3.07 o 
   3   3   3     2226.81     2432.40     20.81 o 
   4   3   3      578.38      640.84      6.59 o 
   5   3   3      107.05      106.17      2.99 o 
   6   3   3      148.37      157.09      3.52 o 
   7   3   3        1.12        0.54      1.98 o 
   8   3   3       61.53       68.57      6.59 o 
   9   3   3       27.14       26.04      2.61 o 
  10   3   3        0.01        1.21      2.28 o 
 -10   4   3        1.89       -0.42      4.11 o 
  -9   4   3       12.48       14.02      2.55 o 
  -8   4   3        3.17        3.43      1.86 o 
  -7   4   3       11.63        8.46      1.99 o 
  -6   4   3       55.88       56.57      3.12 o 
  -5   4   3       96.70       97.03      3.46 o 
  -4   4   3      216.37      241.61      4.18 o 
  -2   4   3        0.31        0.65      0.63 o 
  -1   4   3      578.99      546.22      9.27 o 
   0   4   3      252.85      280.21      5.09 o 
   1   4   3       18.95       19.71      1.94 o 
   2   4   3      662.90      535.54      7.47 o 
   3   4   3       60.37       70.28      2.60 o 
   4   4   3       39.86       46.51      1.72 o 
   5   4   3       20.06       28.74      1.83 o 
   6   4   3        0.93        0.45      1.20 o 
   7   4   3       45.53       49.25      4.62 o 
   8   4   3        1.61        1.37      1.55 o 
   9   4   3        4.87        1.10      2.32 o 
  10   4   3        1.34        4.43      2.60 o 
 -10   5   3        4.43        7.73      3.09 o 
  -9   5   3        2.92        0.11      2.19 o 
  -8   5   3        5.65        5.43      1.84 o 
  -7   5   3       15.70       12.81      2.18 o 
  -6   5   3        0.21       -0.82      1.55 o 
  -5   5   3      277.65      266.39      4.92 o 
  -4   5   3       37.76       48.20      2.19 o 
  -3   5   3       52.22       58.42      2.33 o 
  -2   5   3        2.69        4.69      0.98 o 
  -1   5   3       26.60       34.79      2.56 o 
   0   5   3      168.61      170.42      4.25 o 
   1   5   3      101.18       90.31      4.65 o 
   2   5   3       94.14       84.55      2.83 o 
   3   5   3       30.15       32.79      2.06 o 
   4   5   3        3.46        2.01      0.90 o 
   5   5   3       17.84       12.93      2.30 o 
   6   5   3       10.09        7.81      1.77 o 
   7   5   3        0.28       -0.55      1.29 o 
   8   5   3        0.03       -0.39      1.53 o 
   9   5   3        3.31        5.33      2.56 o 
  -9   6   3        0.23       -0.85      3.33 o 
  -8   6   3        4.77       10.55      2.40 o 
  -7   6   3        4.61        2.70      1.75 o 
  -6   6   3       34.33       35.99      3.15 o 
  -5   6   3       69.65       58.83      3.57 o 
  -4   6   3       46.69       45.88      3.75 o 
  -3   6   3       66.26       63.72      2.99 o 
  -2   6   3        0.17       -0.51      0.84 o 
  -1   6   3       17.24       18.35      1.81 o 
   0   6   3       63.84       58.53      2.95 o 
   1   6   3       16.03       22.52      1.92 o 
   2   6   3        9.40        6.33      1.33 o 
   3   6   3        3.59        5.33      2.45 o 
   4   6   3      145.43      151.35      7.96 o 
   5   6   3       57.84       59.45      3.46 o 
   6   6   3       61.95       64.91      3.61 o 
   7   6   3       18.44       17.17      2.83 o 
   8   6   3        0.01       -1.83      2.00 o 
   9   6   3        9.16        8.16      3.09 o 
  -8   7   3        4.13        1.29      2.50 o 
  -7   7   3       19.58       16.96      2.85 o 
  -6   7   3        1.46        1.42      1.83 o 
  -5   7   3        0.05       -1.45      1.45 o 
  -4   7   3        0.22        1.58      1.96 o 
  -3   7   3        0.71       -0.17      1.20 o 
  -2   7   3       37.46       36.57      2.30 o 
  -1   7   3        2.76        2.50      1.22 o 
   0   7   3        6.50       10.89      1.95 o 
   1   7   3        0.09       -0.01      1.16 o 
   2   7   3      243.80      253.85     10.67 o 
   3   7   3       65.67       56.27      3.97 o 
   4   7   3       11.01       16.59      5.12 o 
   5   7   3       34.12       38.40      3.16 o 
   6   7   3        2.55       -0.82      1.57 o 
   7   7   3        0.11        4.83      2.58 o 
   8   7   3        0.34       -1.04      2.60 o 
  -7   8   3        0.96        0.15      4.49 o 
  -6   8   3        0.01        1.08      2.54 o 
  -5   8   3        6.46        0.97      3.89 o 
  -4   8   3        2.01        1.10      2.27 o 
  -3   8   3      117.95      139.62      4.97 o 
  -2   8   3       12.59        8.27      1.88 o 
  -1   8   3        2.42        0.64      1.31 o 
   0   8   3       22.66       13.92      2.19 o 
   1   8   3       14.84       22.56      5.18 o 
   2   8   3      163.11      173.17      6.71 o 
   3   8   3       70.48       70.91      4.75 o 
   4   8   3        0.80        0.75      1.63 o 
   5   8   3        4.56        2.77      1.85 o 
   6   8   3        1.30       -1.58      1.58 o 
   7   8   3        0.41       -1.55      2.58 o 
  -6   9   3        2.78        4.44      3.36 o 
  -5   9   3        1.22        1.51      2.67 o 
  -4   9   3       26.06       24.15      3.98 o 
  -3   9   3       26.93       33.97      4.33 o 
  -2   9   3       28.70       28.05      2.85 o 
  -1   9   3       20.48       17.05      2.26 o 
   0   9   3        0.75        0.90      1.60 o 
   1   9   3       12.47       13.66      2.83 o 
   2   9   3       25.75       33.91      7.06 o 
   3   9   3        1.80        4.62      2.37 o 
   4   9   3        0.80       -0.01      1.87 o 
   5   9   3        0.23       -0.14      2.14 o 
   6   9   3        0.65        0.53      2.57 o 
  -4  10   3        0.02       -1.41      2.48 o 
  -3  10   3        2.34       -0.69      2.48 o 
  -2  10   3        0.55        1.44      2.30 o 
  -1  10   3        0.08       -0.55      1.71 o 
   0  10   3        3.62        4.77      2.36 o 
   1  10   3       13.25       16.68      6.37 o 
   2  10   3        0.02       -2.10      2.10 o 
   3  10   3        2.47        1.56      2.51 o 
   4  10   3        0.39       -0.57      2.19 o 
   0  11   3        0.34       -1.43      2.30 o 
 -11   0   4        0.09       -3.57      3.57 o 
 -10   0   4        3.35        2.59      3.91 o 
  -9   0   4       11.48       12.56      4.05 o 
  -8   0   4        6.51        3.49      3.31 o 
  -7   0   4      110.94      129.57      4.47 o 
  -6   0   4      208.80      231.84      5.51 o 
  -5   0   4     1572.17     1642.65     21.10 o 
  -4   0   4      324.25      305.02      5.66 o 
  -3   0   4      315.32      307.57      6.62 o 
  -2   0   4     1400.98     1494.22     51.63 o 
  -1   0   4     3547.28     4147.67     76.02 o 
   0   0   4      445.68      355.14      5.11 o 
   1   0   4      891.47      971.66     17.60 o 
   2   0   4      783.88      785.13     12.37 o 
   3   0   4     1825.99     1857.93     46.77 o 
   5   0   4        0.26        1.89      1.07 o 
   6   0   4       66.19       80.56      3.34 o 
   7   0   4       31.67       25.52      2.46 o 
   8   0   4      129.44      120.59      7.01 o 
   9   0   4        0.05        3.87      2.59 o 
  10   0   4        0.53       -0.47      2.62 o 
  11   0   4        5.56       17.00      4.77 o 
 -11   1   4        0.61        2.21      4.26 o 
 -10   1   4       22.92       25.36      4.24 o 
  -9   1   4       28.16       25.68      3.46 o 
  -8   1   4       21.08       16.82      3.22 o 
  -7   1   4       30.58       40.35      1.93 o 
  -6   1   4       22.44       17.98      1.32 o 
  -5   1   4       67.93       69.90      2.00 o 
  -4   1   4       18.33       21.50      1.04 o 
  -3   1   4      250.09      308.90      5.64 o 
  -2   1   4     1547.86     1556.51     19.00 o 
  -1   1   4    40852.64    39242.82    782.40 o 
   0   1   4     3204.44     3250.92     26.03 o 
   1   1   4     1571.44     1329.14     13.21 o 
   2   1   4       33.22       31.12      1.29 o 
   3   1   4      478.28      435.49      5.12 o 
   4   1   4      626.86      676.89      7.15 o 
   5   1   4       70.17       85.46      2.25 o 
   7   1   4       46.62       41.94      2.34 o 
   8   1   4       16.11       18.52      2.15 o 
   9   1   4        4.79        5.85      2.09 o 
  10   1   4        5.50        3.64      3.96 o 
  11   1   4        4.28        5.51      3.83 o 
 -11   2   4        0.07       -1.86      2.64 o 
 -10   2   4        0.48       -2.13      2.13 o 
  -9   2   4       25.03       21.09      3.44 o 
  -8   2   4        4.89        6.74      1.83 o 
  -7   2   4       11.15        5.42      2.10 o 
  -6   2   4       86.87      102.10      2.62 o 
  -5   2   4       66.72       60.78      1.84 o 
  -4   2   4       34.25       25.89      1.19 o 
  -3   2   4      169.44      155.41      2.43 o 
  -2   2   4      826.71      790.87      7.67 o 
  -1   2   4     1374.13     1299.53     10.39 o 
   0   2   4       81.26      104.60      2.01 o 
   1   2   4      293.09      294.15      4.30 o 
   2   2   4      372.43      329.32      4.82 o 
   3   2   4      753.13      787.24      9.37 o 
   4   2   4      892.14     1007.94      9.01 o 
   5   2   4       47.56       56.46      2.20 o 
   6   2   4      285.41      298.23      4.84 o 
   7   2   4       35.38       42.51      2.61 o 
   8   2   4       69.14       68.43      3.32 o 
   9   2   4       25.72       22.64      2.50 o 
  10   2   4        0.01       -0.72      1.98 o 
 -10   3   4        0.00        2.55      2.54 o 
  -9   3   4       83.03       94.25      4.36 o 
  -8   3   4       88.05      102.15      4.63 o 
  -7   3   4        6.56        5.20      1.66 o 
  -6   3   4       43.60       39.22      2.55 o 
  -5   3   4       42.46       35.63      1.65 o 
  -4   3   4       34.36       30.05      1.39 o 
  -3   3   4       12.11       15.63      1.02 o 
  -2   3   4      268.30      297.01      3.54 o 
  -1   3   4      258.68      200.19      2.91 o 
   1   3   4      402.95      395.84      5.78 o 
   2   3   4       68.89       80.28      2.33 o 
   3   3   4      152.79      130.28      2.57 o 
   4   3   4        9.82        7.56      0.88 o 
   5   3   4       53.67       53.13      2.08 o 
   6   3   4       37.29       39.39      4.08 o 
   7   3   4       96.68       88.50      3.85 o 
   8   3   4      110.85      114.23      4.18 o 
   9   3   4        0.08       -1.13      1.43 o 
  10   3   4        0.42       -1.92      1.92 o 
 -10   4   4        0.23        1.54      2.59 o 
  -9   4   4        6.61        9.40      2.91 o 
  -8   4   4        3.11        0.85      1.65 o 
  -7   4   4      129.59      129.48      5.49 o 
  -6   4   4      315.39      306.17      6.71 o 
  -5   4   4      133.50      140.50      3.19 o 
  -4   4   4      648.24      653.30      7.83 o 
  -3   4   4       62.15       70.18      2.14 o 
  -2   4   4      644.18      642.12      6.62 o 
  -1   4   4        7.53        9.44      1.08 o 
   1   4   4      292.83      306.46      5.35 o 
   2   4   4       42.91       43.65      3.50 o 
   3   4   4      227.83      239.69      4.70 o 
   4   4   4       18.00       11.43      1.09 o 
   5   4   4        6.68        9.94      1.29 o 
   6   4   4        0.12        0.65      1.65 o 
   7   4   4       49.56       47.79      2.99 o 
   8   4   4        0.19        0.66      1.48 o 
   9   4   4        0.95        3.59      1.83 o 
  10   4   4        0.37        1.33      2.39 o 
 -10   5   4        2.91        6.52      3.52 o 
  -9   5   4        2.42        3.66      2.00 o 
  -8   5   4       37.47       39.64      3.32 o 
  -7   5   4       54.34       51.54      3.40 o 
  -6   5   4       77.92       98.69      4.19 o 
  -5   5   4        7.18        8.11      1.85 o 
  -4   5   4       20.58       20.76      1.57 o 
  -3   5   4      123.38      102.48      2.88 o 
  -2   5   4        4.18        5.94      0.96 o 
  -1   5   4       49.75       52.61      2.23 o 
   0   5   4      299.13      284.95      5.67 o 
   1   5   4       92.39      108.91      3.30 o 
   2   5   4        0.47       -0.69      0.82 o 
   3   5   4       31.61       34.43      2.08 o 
   4   5   4      105.54      109.09      4.01 o 
   5   5   4       41.69       38.71      2.64 o 
   6   5   4        6.11        1.27      1.99 o 
   7   5   4        1.00        2.04      1.54 o 
   8   5   4        4.03        2.23      1.71 o 
   9   5   4        3.90        4.35      3.96 o 
  -9   6   4        1.84        2.19      4.84 o 
  -8   6   4        0.10        1.08      1.84 o 
  -7   6   4        3.42        4.38      1.89 o 
  -6   6   4        2.34        1.07      1.60 o 
  -5   6   4       19.18       22.58      3.09 o 
  -4   6   4       11.31       13.25      2.07 o 
  -3   6   4        7.73        8.54      1.38 o 
  -2   6   4      160.28      181.85      3.97 o 
  -1   6   4       13.71       15.88      1.84 o 
   0   6   4       55.25       46.90      2.69 o 
   2   6   4      250.86      245.79      5.42 o 
   3   6   4      234.09      225.61      9.64 o 
   4   6   4       45.60       49.87      3.66 o 
   5   6   4       99.48      112.11      4.29 o 
   6   6   4        1.75        1.53      1.59 o 
   7   6   4        5.57        2.79      1.72 o 
   8   6   4        0.78        2.00      2.11 o 
   9   6   4       11.18       18.97      3.86 o 
  -8   7   4        5.04        3.59      2.20 o 
  -7   7   4        0.26        2.16      1.87 o 
  -6   7   4        0.37        1.92      1.81 o 
  -5   7   4        0.97        0.25      1.63 o 
  -4   7   4        7.57        8.62      2.59 o 
  -3   7   4        1.16        2.18      1.38 o 
  -2   7   4       34.67       27.38      2.07 o 
  -1   7   4       10.79       10.71      1.86 o 
   0   7   4       15.88       16.48      2.44 o 
   1   7   4        0.26       -1.09      1.09 o 
   2   7   4      102.11      103.93      5.64 o 
   3   7   4       25.50       24.95      3.18 o 
   4   7   4      267.47      280.82      9.35 o 
   5   7   4       83.70       85.73      4.22 o 
   6   7   4       36.35       36.75      3.23 o 
   7   7   4       14.03       15.98      2.60 o 
   8   7   4        0.03       -0.65      2.46 o 
  -7   8   4        1.24       -1.19      1.85 o 
  -6   8   4        1.21        2.14      2.88 o 
  -5   8   4        8.73        9.63      3.14 o 
  -4   8   4        1.84       -1.41      2.22 o 
  -3   8   4       65.51       63.30      4.93 o 
  -2   8   4        2.49        5.61      1.37 o 
  -1   8   4        3.13        0.65      1.37 o 
   0   8   4       61.02       54.70      3.51 o 
   1   8   4        6.03        8.10      2.50 o 
   2   8   4      104.96       97.74      5.29 o 
   3   8   4       56.62       65.63      7.36 o 
   4   8   4        0.07       -1.92      3.01 o 
   5   8   4       18.04       21.96      2.96 o 
   6   8   4        0.21        1.05      1.84 o 
   7   8   4        0.88        0.56      3.03 o 
  -6   9   4        9.29        9.92      3.40 o 
  -5   9   4        7.78        5.99      3.22 o 
  -4   9   4        0.13        5.38      2.63 o 
  -3   9   4       57.66       68.27      4.06 o 
  -2   9   4       62.57       60.69      3.58 o 
  -1   9   4        0.82       -0.26      1.52 o 
   0   9   4        0.15       -1.92      1.92 o 
   1   9   4        3.06        2.05      2.18 o 
   2   9   4        0.09        0.47      2.22 o 
   3   9   4        0.42        1.98      2.10 o 
   4   9   4        5.91        7.68      2.64 o 
   5   9   4        1.20       -0.54      1.91 o 
   6   9   4        0.62       -2.41      2.41 o 
  -4  10   4        0.02       -1.03      1.93 o 
  -3  10   4        0.45       -2.19      2.38 o 
  -2  10   4        0.75        4.12      2.42 o 
  -1  10   4        1.01       -0.96      1.55 o 
   0  10   4        0.06       -0.91      2.01 o 
   1  10   4        9.07        7.55      2.78 o 
   2  10   4        3.34        3.48      2.51 o 
   3  10   4        1.10        4.41      2.69 o 
   4  10   4        0.03       -1.20      2.09 o 
 -11   1   5        0.04        1.87      2.76 o 
 -10   1   5       13.45       14.54      3.25 o 
  -9   1   5        1.00        0.37      3.51 o 
  -8   1   5        9.13        9.92      2.56 o 
  -7   1   5        0.18       -1.15      1.15 o 
  -6   1   5       92.82      106.72      2.60 o 
  -5   1   5       34.37       41.85      1.59 o 
  -4   1   5       11.30       14.26      1.41 o 
  -3   1   5        6.15        4.62      0.50 o 
  -2   1   5      479.74      450.48      5.79 o 
  -1   1   5    13453.85    13480.56     93.65 o 
   0   1   5     1588.84     1641.11     12.42 o 
   1   1   5     2177.52     1977.00     16.59 o 
   2   1   5      246.50      171.42      3.17 o 
   3   1   5      213.73      220.79      3.39 o 
   4   1   5       35.53       36.81      1.45 o 
   5   1   5       72.02       74.17      2.12 o 
   6   1   5      184.95      189.48      3.63 o 
   7   1   5      160.21      164.61      4.97 o 
   8   1   5        0.99        0.87      1.63 o 
   9   1   5        5.63       10.39      2.59 o 
  10   1   5        0.11        1.55      2.09 o 
 -11   2   5        0.45       -1.11      2.75 o 
 -10   2   5        4.29        0.50      3.27 o 
  -9   2   5        0.24       -2.11      2.11 o 
  -8   2   5       10.23       10.31      2.03 o 
  -7   2   5        0.22        0.11      1.82 o 
  -6   2   5        6.38        6.12      1.42 o 
  -5   2   5       58.22       46.31      1.63 o 
  -4   2   5        0.00        0.89      0.72 o 
  -3   2   5       16.30       13.21      1.24 o 
  -2   2   5        1.24        0.75      0.42 o 
  -1   2   5     1578.55     1388.48     11.05 o 
   0   2   5      980.29      968.50      9.26 o 
   1   2   5       59.73       70.22      1.97 o 
   3   2   5     2060.74     2286.34     29.99 o 
   4   2   5      370.45      399.96      4.62 o 
   5   2   5      138.74      124.30      2.81 o 
   6   2   5       33.79       44.90      2.46 o 
   7   2   5        4.36        1.04      2.37 o 
   8   2   5        3.28        2.49      1.45 o 
   9   2   5        5.97        3.14      2.16 o 
  10   2   5        3.21        2.62      3.49 o 
 -10   3   5        9.99        8.73      4.09 o 
  -9   3   5       31.22       36.58      3.14 o 
  -8   3   5       57.41       74.58      4.88 o 
  -7   3   5        3.21        4.08      1.65 o 
  -6   3   5      123.13      117.96      4.19 o 
  -5   3   5        0.04       -0.46      0.82 o 
  -4   3   5       31.29       33.07      1.36 o 
  -3   3   5        2.57        0.57      0.53 o 
  -2   3   5     1243.76     1320.33     10.86 o 
  -1   3   5     1426.02     1485.99     12.29 o 
   0   3   5     2326.84     2261.63     19.51 o 
   1   3   5      391.84      368.08      8.51 o 
   2   3   5       57.68       79.12      3.83 o 
   3   3   5        0.83        0.76      0.91 o 
   4   3   5      306.45      302.49      4.04 o 
   5   3   5      401.05      388.98      6.89 o 
   6   3   5       22.26       21.24      1.99 o 
   7   3   5       81.60       95.54      4.20 o 
   8   3   5       28.40       26.21      2.55 o 
   9   3   5        9.61       10.82      2.07 o 
  10   3   5        0.00        2.17      2.26 o 
 -10   4   5        3.44        1.16      2.41 o 
  -9   4   5        0.04       -1.36      1.68 o 
  -8   4   5        0.48        2.61      1.82 o 
  -7   4   5      156.89      158.01      5.97 o 
  -6   4   5       80.51       75.58      3.49 o 
  -5   4   5       13.03       18.22      2.00 o 
  -4   4   5       10.83       21.24      2.00 o 
  -3   4   5       66.07       62.60      2.02 o 
  -2   4   5      771.12      842.57      8.10 o 
  -1   4   5      415.91      408.99      5.06 o 
   0   4   5      127.06      179.62      3.40 o 
   1   4   5      288.77      318.72      6.30 o 
   2   4   5      246.20      247.43      4.81 o 
   3   4   5       38.02       41.33      2.55 o 
   4   4   5      470.55      481.94      7.57 o 
   5   4   5       45.78       45.13      2.94 o 
   6   4   5       53.46       58.21      3.10 o 
   7   4   5       15.29       16.29      2.20 o 
   8   4   5        0.21        0.08      1.49 o 
   9   4   5        2.36        3.05      2.00 o 
  10   4   5        0.75        2.84      3.87 o 
 -10   5   5        4.62        7.68      2.98 o 
  -9   5   5        3.16        3.51      1.98 o 
  -8   5   5       11.38       12.83      2.38 o 
  -7   5   5       37.64       43.24      5.33 o 
  -6   5   5      243.10      226.83      6.12 o 
  -5   5   5        2.01       -0.54      1.30 o 
  -4   5   5       48.42       41.69      3.79 o 
  -3   5   5       91.63       99.63      3.41 o 
  -2   5   5      394.26      383.35      5.10 o 
  -1   5   5        1.53        1.90      0.94 o 
   0   5   5      449.40      491.61      9.65 o 
   1   5   5      110.69      125.82      4.16 o 
   3   5   5       54.48       59.49      2.65 o 
   4   5   5       37.94       34.16      2.25 o 
   5   5   5        4.86        4.85      1.67 o 
   6   5   5        5.03        1.59      1.73 o 
   7   5   5        2.69        2.83      1.69 o 
   8   5   5       18.84       20.53      2.57 o 
   9   5   5        1.19        2.39      1.91 o 
  -9   6   5        1.18        2.33      2.12 o 
  -8   6   5        1.97        0.84      1.95 o 
  -7   6   5        7.49        7.21      2.45 o 
  -6   6   5       18.04       22.67      3.54 o 
  -5   6   5        2.05       -0.31      1.58 o 
  -4   6   5        1.63        2.08      1.53 o 
  -3   6   5        6.90        5.26      1.24 o 
  -2   6   5        0.53        0.13      0.75 o 
  -1   6   5       54.28       51.66      2.40 o 
   0   6   5      138.91      155.39      5.42 o 
   1   6   5      143.92      132.17      4.02 o 
   2   6   5        2.30        2.45      1.24 o 
   3   6   5       89.29       81.40      3.22 o 
   4   6   5      136.47      134.12      5.39 o 
   5   6   5      307.54      290.09      6.93 o 
   6   6   5        4.41        2.00      1.64 o 
   7   6   5        8.28        8.41      2.07 o 
   8   6   5        1.85        4.19      1.90 o 
   9   6   5       10.69       14.37      3.63 o 
  -8   7   5        0.03       -0.91      2.15 o 
  -7   7   5        8.97       12.16      3.83 o 
  -6   7   5        2.54        0.68      2.97 o 
  -5   7   5        1.62        1.34      1.70 o 
  -4   7   5        7.91        6.88      2.48 o 
  -3   7   5       13.78        8.81      2.41 o 
  -2   7   5        7.54        5.29      1.19 o 
  -1   7   5        7.65        7.76      1.50 o 
   0   7   5       22.83       23.02      2.79 o 
   1   7   5      124.22      102.45      3.89 o 
   2   7   5        2.31        1.53      1.41 o 
   3   7   5       90.37      107.61     11.57 o 
   4   7   5       94.60       95.05      5.09 o 
   5   7   5       84.00       91.04      4.43 o 
   6   7   5        0.11        2.70      1.84 o 
   7   7   5        0.80       -0.75      1.74 o 
   8   7   5        3.27        1.80      2.67 o 
  -7   8   5        3.07        3.67      2.45 o 
  -6   8   5        0.10        2.04      1.99 o 
  -5   8   5        0.09        0.30      2.33 o 
  -4   8   5        4.25        1.54      2.47 o 
  -3   8   5        5.38       12.85      2.06 o 
  -2   8   5        0.26        0.70      1.16 o 
  -1   8   5        0.00       -0.75      1.15 o 
   0   8   5        4.32       10.42      2.69 o 
   1   8   5        0.07        1.46      1.54 o 
   2   8   5        9.99       12.89      2.80 o 
   3   8   5        4.83        1.38      2.07 o 
   4   8   5        0.92       -1.60      1.60 o 
   5   8   5       11.56       15.87      2.61 o 
   6   8   5        0.54        0.46      2.04 o 
   7   8   5        0.47        0.41      1.87 o 
  -6   9   5        7.67        8.30      3.27 o 
  -5   9   5        0.00       -0.59      2.61 o 
  -4   9   5        0.00        2.05      2.75 o 
  -3   9   5        3.95        3.76      2.98 o 
  -2   9   5        6.94        6.65      2.43 o 
  -1   9   5        0.81       -1.29      1.29 o 
   0   9   5        0.73        2.04      2.11 o 
   1   9   5        0.09       -1.77      1.89 o 
   2   9   5        6.38        8.90      2.61 o 
   3   9   5        1.77        2.82      3.66 o 
   4   9   5        0.13       -1.99      1.99 o 
   5   9   5        1.03        4.65      2.31 o 
   6   9   5        2.11        2.11      2.16 o 
  -4  10   5        4.13        7.01      2.68 o 
  -3  10   5        1.23        3.89      2.56 o 
  -2  10   5        0.18        1.61      2.45 o 
  -1  10   5        1.45        1.69      2.11 o 
   0  10   5        0.45       -1.29      2.41 o 
   1  10   5        0.51        4.63      2.92 o 
   2  10   5        0.10       -0.46      2.11 o 
   3  10   5        1.76        1.41      2.51 o 
   4  10   5        1.28        0.93      2.57 o 
 -11   0   6        8.34        7.83      4.74 o 
 -10   0   6        0.24       -3.01      3.01 o 
  -9   0   6        2.26        0.04      3.40 o 
  -8   0   6       25.87       16.26      4.39 o 
  -7   0   6       91.93       96.02      6.45 o 
  -6   0   6      401.01      398.67      7.71 o 
  -5   0   6     1541.22     1606.12     20.92 o 
  -4   0   6      185.53      171.29      3.98 o 
  -3   0   6     1295.27     1263.05     21.17 o 
  -2   0   6     1913.68     1671.51     20.08 o 
  -1   0   6     1990.75     2059.02     24.46 o 
   0   0   6     3590.52     3198.26     36.30 o 
   1   0   6     1004.30      923.32     33.06 o 
   2   0   6      459.45      343.87      6.20 o 
   3   0   6      492.06      605.16     10.48 o 
   4   0   6      555.08      484.12     13.33 o 
   5   0   6        0.61       -0.34      0.88 o 
   6   0   6        1.94        1.05      1.31 o 
   7   0   6        4.15       -0.47      2.20 o 
   8   0   6       44.16       44.49      4.95 o 
   9   0   6        3.70        3.70      3.14 o 
  10   0   6       17.06       33.73      5.37 o 
 -11   1   6        1.19        0.22      2.91 o 
 -10   1   6        2.94       -2.79      2.99 o 
  -9   1   6        5.63        5.54      2.65 o 
  -8   1   6        7.52        9.29      2.57 o 
  -7   1   6       41.98       24.28      2.13 o 
  -6   1   6        0.00        0.69      1.09 o 
  -5   1   6      439.46      425.78      5.35 o 
  -4   1   6       38.72       51.02      1.45 o 
  -3   1   6     2441.18     2246.66     25.52 o 
  -1   1   6    15968.03    15902.42    100.64 o 
   2   1   6      181.22      203.57      4.15 o 
   3   1   6      645.98      659.11     10.30 o 
   4   1   6       27.73       31.55      1.39 o 
   5   1   6       26.06       31.20      2.05 o 
   6   1   6       66.95       64.16      3.77 o 
   7   1   6      740.32      696.08     16.43 o 
   8   1   6        0.04       -1.57      2.11 o 
   9   1   6       73.35       88.49      4.97 o 
  10   1   6        8.09        6.63      2.51 o 
 -11   2   6        0.01       -2.38      3.61 o 
 -10   2   6        0.77        0.28      2.58 o 
  -9   2   6       35.11       36.17      9.46 o 
  -8   2   6        0.83        1.95      2.09 o 
  -7   2   6        0.83       -1.35      1.35 o 
  -6   2   6      163.97      154.80      4.20 o 
  -5   2   6        3.96        4.66      1.18 o 
  -4   2   6        5.22        5.15      1.13 o 
  -3   2   6       23.74       26.95      1.63 o 
  -2   2   6      175.92      153.07      2.84 o 
  -1   2   6        0.13       -0.38      0.38 o 
   0   2   6       44.69       36.17      1.15 o 
   1   2   6        0.17        0.33      0.60 o 
   2   2   6     1114.21     1114.86     12.40 o 
   3   2   6        0.23        0.47      1.60 o 
   4   2   6      833.11      888.85     10.38 o 
   5   2   6       93.71       93.23      7.23 o 
   6   2   6        0.03       -0.05      1.12 o 
   7   2   6       11.46        9.80      1.93 o 
   8   2   6        7.86        6.53      1.77 o 
   9   2   6        7.12       13.12      3.70 o 
  10   2   6        0.24        1.58      2.19 o 
 -10   3   6        0.12        2.95      2.59 o 
  -9   3   6        8.50       14.61      3.04 o 
  -8   3   6       32.81       33.00      2.86 o 
  -7   3   6       16.67       23.16      2.44 o 
  -6   3   6       71.52       67.31      4.89 o 
  -5   3   6        1.17        1.38      1.41 o 
  -4   3   6        2.43        4.12      0.64 o 
  -3   3   6      251.68      229.62      3.41 o 
  -2   3   6     1231.02     1358.79     11.49 o 
  -1   3   6      388.45      352.73      4.36 o 
   0   3   6       18.11       23.22      1.22 o 
   1   3   6       92.59       71.07      3.22 o 
   2   3   6      164.64      189.14      3.96 o 
   3   3   6      774.82      768.04      9.95 o 
   4   3   6       12.08       14.30      1.38 o 
   5   3   6       27.84       28.71      2.40 o 
   6   3   6        0.65        1.12      1.53 o 
   7   3   6       88.17       85.89      4.43 o 
   8   3   6       35.36       29.68      3.45 o 
   9   3   6        5.29        7.46      3.22 o 
  10   3   6        1.64        3.97      2.48 o 
 -10   4   6        1.56       -2.24      2.27 o 
  -9   4   6        2.00        3.02      2.04 o 
  -8   4   6        8.67        5.11      2.44 o 
  -7   4   6       86.49       81.97      3.90 o 
  -6   4   6      175.99      165.59      4.88 o 
  -5   4   6       52.04       51.14      4.53 o 
  -4   4   6      350.29      371.74      9.70 o 
  -3   4   6       19.99       21.59      1.37 o 
  -2   4   6      577.92      652.47      6.98 o 
  -1   4   6      102.37      103.06      2.38 o 
   0   4   6       12.73       10.45      1.70 o 
   1   4   6        5.93        5.45      1.14 o 
   2   4   6       41.87       47.10      2.43 o 
   4   4   6        3.16        4.77      1.23 o 
   5   4   6        1.42        0.94      0.91 o 
   6   4   6        0.15       -1.34      1.34 o 
   7   4   6       26.17       27.16      3.10 o 
   8   4   6        4.80        2.43      1.73 o 
   9   4   6        1.19        0.91      1.69 o 
  10   4   6        7.60        5.67      3.22 o 
 -10   5   6        0.44        0.59      2.46 o 
  -9   5   6       10.22       16.13      2.67 o 
  -8   5   6       25.51       34.86      6.29 o 
  -7   5   6       70.73       78.03      5.13 o 
  -6   5   6      157.84      175.94      5.44 o 
  -5   5   6        0.18        0.44      1.34 o 
  -4   5   6        0.70        1.54      1.31 o 
  -3   5   6       80.11       80.05      3.03 o 
  -2   5   6       67.05       69.68      3.28 o 
  -1   5   6      105.75      122.51      3.11 o 
   0   5   6      219.09      236.65      4.37 o 
   1   5   6      108.96      106.25      3.43 o 
   2   5   6       11.26       16.03      1.70 o 
   3   5   6      168.32      155.42      4.22 o 
   4   5   6        1.35        3.29      1.24 o 
   5   5   6       25.17       23.43      1.96 o 
   6   5   6       37.71       28.58      2.62 o 
   7   5   6        4.92        1.69      1.67 o 
   8   5   6        4.15        3.49      1.86 o 
   9   5   6        0.17        1.09      1.88 o 
  -9   6   6        0.60       -0.42      1.95 o 
  -8   6   6        1.82        0.46      2.19 o 
  -7   6   6       11.90       12.18      2.32 o 
  -6   6   6        0.00       -1.42      1.42 o 
  -5   6   6       11.26       10.55      2.15 o 
  -4   6   6       15.63       21.22      3.11 o 
  -3   6   6       13.28       12.34      1.93 o 
  -2   6   6       15.97       14.53      1.39 o 
  -1   6   6       10.15       16.33      1.56 o 
   0   6   6       43.84       49.55      2.54 o 
   1   6   6       20.12       24.09      2.79 o 
   2   6   6       51.40       61.68      3.32 o 
   3   6   6       11.75       14.21      2.29 o 
   4   6   6       66.39       54.99      3.94 o 
   5   6   6       57.75       72.72      4.62 o 
   6   6   6        6.70        4.06      2.49 o 
   7   6   6        0.33       -0.25      1.58 o 
   8   6   6        1.57        1.23      1.81 o 
  -8   7   6        2.98        2.19      2.17 o 
  -7   7   6        1.85        0.21      1.85 o 
  -6   7   6        1.24        1.31      1.68 o 
  -5   7   6        1.61       -0.27      1.58 o 
  -4   7   6        3.73        1.52      1.55 o 
  -3   7   6        0.70       -0.44      1.17 o 
  -2   7   6        0.02        0.47      0.94 o 
  -1   7   6        2.04        1.93      1.15 o 
   0   7   6       10.13        7.66      1.48 o 
   1   7   6       92.99       73.11      3.55 o 
   2   7   6        4.18        3.68      1.79 o 
   3   7   6      132.38      128.94      6.37 o 
   4   7   6       23.68       28.00      3.55 o 
   5   7   6       15.89       17.89      2.65 o 
   6   7   6       15.44       13.74      2.40 o 
   7   7   6        0.86        1.77      2.22 o 
   8   7   6        1.10        0.47      1.99 o 
  -7   8   6        1.13       -1.12      2.03 o 
  -6   8   6        4.93        3.95      2.03 o 
  -5   8   6        5.01        2.26      2.42 o 
  -4   8   6        0.06       -0.28      2.17 o 
  -3   8   6       82.18       79.48      4.54 o 
  -2   8   6        3.96       -0.65      2.22 o 
  -1   8   6        0.67        0.01      1.19 o 
   0   8   6        7.33        6.34      1.69 o 
   1   8   6        4.07        2.20      1.58 o 
   2   8   6        0.50       -0.68      3.08 o 
   3   8   6        0.11       -0.10      1.98 o 
   4   8   6        2.60        5.08      2.45 o 
   5   8   6        3.09        3.96      2.09 o 
   6   8   6        1.25       -1.90      1.90 o 
   7   8   6        1.92       -0.95      1.81 o 
  -6   9   6        3.53        2.60      2.90 o 
  -5   9   6       16.67       16.55      3.66 o 
  -4   9   6        5.78        6.74      3.50 o 
  -3   9   6        2.76        4.30      2.27 o 
  -2   9   6       23.20       24.15      3.27 o 
  -1   9   6        0.03        0.55      2.20 o 
   0   9   6        0.08        1.99      1.91 o 
   1   9   6       24.92       31.35      3.87 o 
   2   9   6        7.25        6.10      2.84 o 
   3   9   6        3.93        3.17      2.47 o 
   4   9   6        6.12        9.16      3.04 o 
   5   9   6        3.34        7.61      2.63 o 
  -4  10   6        4.23        4.43      2.60 o 
  -3  10   6        0.73        2.06      2.47 o 
  -2  10   6        0.54       -1.17      2.21 o 
  -1  10   6        0.93       -1.26      2.49 o 
   0  10   6        0.23       -0.84      1.68 o 
   1  10   6        5.64        6.47      2.83 o 
   2  10   6        1.62        6.13      2.61 o 
   3  10   6        0.06       -0.09      2.34 o 
 -11   1   7        3.45        3.03      3.10 o 
 -10   1   7        1.68        1.20      2.64 o 
  -9   1   7        7.60       16.40      5.12 o 
  -8   1   7        0.67        5.49      2.23 o 
  -7   1   7       27.38       37.36      5.48 o 
  -6   1   7        9.28        7.14      1.45 o 
  -5   1   7        7.15        6.63      0.86 o 
  -4   1   7       18.37       18.86      1.94 o 
  -3   1   7       13.95       10.38      0.97 o 
  -2   1   7      288.06      289.55      3.10 o 
  -1   1   7     1809.21     1826.02     12.80 o 
   0   1   7     1342.58     1404.68     11.18 o 
   1   1   7      146.02      139.94      2.54 o 
   2   1   7       87.50       85.58      2.09 o 
   3   1   7      517.53      557.44      8.72 o 
   4   1   7       94.69      107.96      3.49 o 
   5   1   7       34.12       29.18      1.87 o 
   6   1   7      207.20      193.76      4.58 o 
   7   1   7      365.30      423.90      9.64 o 
   8   1   7       29.69       26.25      3.29 o 
   9   1   7        1.67        2.91      2.62 o 
  10   1   7        0.05        0.21      2.05 o 
 -10   2   7        0.28        1.69      4.41 o 
  -9   2   7        0.23        0.73      2.45 o 
  -8   2   7        2.89       -1.33      3.87 o 
  -7   2   7        2.47        2.75      1.38 o 
  -6   2   7        0.01        1.33      1.20 o 
  -5   2   7       81.08       82.52      2.93 o 
  -4   2   7      103.19       85.63      2.72 o 
  -3   2   7        1.39        1.68      0.69 o 
  -1   2   7        0.14        0.54      0.51 o 
   0   2   7       58.33       42.32      1.13 o 
   1   2   7      587.91      543.86      7.14 o 
   2   2   7     1083.07     1425.08     15.40 o 
   3   2   7     1688.38     1845.18     19.46 o 
   4   2   7        0.01        1.25      0.79 o 
   5   2   7      186.24      162.80      6.99 o 
   6   2   7       52.78       58.38      2.84 o 
   7   2   7      110.25       94.19      3.73 o 
   8   2   7        0.27        1.68      1.78 o 
   9   2   7        1.64        0.17      1.95 o 
  10   2   7        0.31        1.22      2.30 o 
 -10   3   7        4.37        7.72      4.49 o 
  -9   3   7        0.51        2.13      2.48 o 
  -8   3   7       11.99       12.85      2.14 o 
  -7   3   7       19.80       18.53      2.67 o 
  -6   3   7       77.94       68.75      3.09 o 
  -5   3   7        0.78        0.52      1.12 o 
  -4   3   7        1.07       -0.33      1.42 o 
  -3   3   7        4.18        3.38      0.58 o 
  -2   3   7      625.79      546.23      5.73 o 
  -1   3   7      176.42      160.17      2.71 o 
   0   3   7      177.03      181.40      3.11 o 
   1   3   7     1174.26     1120.39     12.90 o 
   2   3   7      277.79      310.44      7.34 o 
   3   3   7        6.96        7.15      1.23 o 
   4   3   7       26.60       28.07      3.13 o 
   5   3   7       53.38       45.75      2.23 o 
   6   3   7      342.86      314.28      9.14 o 
   7   3   7       25.54       35.33      2.74 o 
   8   3   7       81.87       80.24      3.91 o 
   9   3   7        0.21       -1.86      1.86 o 
  10   3   7        0.01        0.07      2.40 o 
 -10   4   7       13.12       12.45      3.47 o 
  -9   4   7       19.10       20.40      3.58 o 
  -8   4   7        0.95        0.90      1.75 o 
  -7   4   7       69.90       73.46      7.64 o 
  -6   4   7      105.97      101.03      4.00 o 
  -5   4   7        2.43       -0.46      1.09 o 
  -4   4   7       24.62       28.81      2.24 o 
  -3   4   7        5.34        1.54      0.75 o 
  -2   4   7       34.71       56.84      1.85 o 
  -1   4   7      174.38      179.66      3.50 o 
   0   4   7      179.06      157.26      3.20 o 
   1   4   7        2.44        4.23      1.20 o 
   2   4   7      113.80      111.09      3.32 o 
   3   4   7        1.11        2.32      1.07 o 
   4   4   7       10.67       13.13      2.20 o 
   5   4   7       32.16       35.94      2.14 o 
   6   4   7        5.61        2.51      1.58 o 
   7   4   7       27.62       24.93      2.81 o 
   8   4   7        9.65       11.69      2.17 o 
   9   4   7        0.71        0.84      2.32 o 
  -9   5   7        0.56        2.27      1.96 o 
  -8   5   7       15.25       17.88      2.64 o 
  -7   5   7       21.09       27.23      2.86 o 
  -6   5   7      244.16      239.57      7.87 o 
  -5   5   7       91.25       81.81      3.71 o 
  -4   5   7        0.01       -1.04      1.04 o 
  -3   5   7       12.62       11.11      1.72 o 
  -2   5   7      143.11      164.56      3.31 o 
  -1   5   7       14.81       19.66      1.57 o 
   0   5   7       79.64      104.18      3.35 o 
   1   5   7        5.96        3.88      1.12 o 
   2   5   7       20.46       21.66      1.96 o 
   3   5   7        9.48       13.10      3.17 o 
   4   5   7       17.91       19.22      1.98 o 
   5   5   7        0.12       -0.22      1.09 o 
   6   5   7       45.33       32.42      2.81 o 
   7   5   7        3.65        4.89      1.81 o 
   8   5   7        9.47        4.06      2.23 o 
   9   5   7        0.07        0.86      1.93 o 
  -9   6   7        2.61        5.10      2.16 o 
  -8   6   7        1.67        6.62      2.24 o 
  -7   6   7        7.91        7.54      1.98 o 
  -6   6   7       10.10       12.78      2.28 o 
  -5   6   7        1.01        0.27      1.52 o 
  -4   6   7        2.19       -0.86      1.30 o 
  -3   6   7       73.90       53.91      2.79 o 
  -2   6   7       32.40       33.86      2.42 o 
  -1   6   7        0.48        1.66      1.13 o 
   0   6   7        2.13        5.03      1.18 o 
   1   6   7      317.43      276.27      5.14 o 
   2   6   7       14.30       13.15      1.86 o 
   3   6   7      201.61      220.11      5.42 o 
   4   6   7       38.40       41.82      2.82 o 
   5   6   7      168.33      181.73      6.51 o 
   6   6   7       12.47        7.72      2.07 o 
   7   6   7        0.01        3.98      1.80 o 
   8   6   7        0.48        0.01      1.84 o 
  -8   7   7        1.72       -1.96      1.96 o 
  -7   7   7        0.39       -1.53      1.53 o 
  -6   7   7        0.79       -0.21      1.71 o 
  -5   7   7        0.15       -1.32      1.32 o 
  -4   7   7       41.67       49.12      4.14 o 
  -3   7   7       20.24       23.70      3.34 o 
  -2   7   7        0.86        0.84      1.44 o 
  -1   7   7        1.90        0.15      1.03 o 
   0   7   7        0.02       -0.93      1.38 o 
   1   7   7      383.57      411.45      8.16 o 
   2   7   7      184.44      174.40      5.17 o 
   3   7   7        7.71        8.51      2.42 o 
   4   7   7        2.56        5.35      2.28 o 
   5   7   7       48.59       42.40      3.47 o 
   6   7   7        0.43       -1.19      1.50 o 
   7   7   7        1.35        2.12      2.01 o 
  -7   8   7        2.34        5.67      2.34 o 
  -6   8   7        0.00       -0.28      1.87 o 
  -5   8   7        7.76        6.43      2.19 o 
  -4   8   7        1.28        5.94      2.13 o 
  -3   8   7       19.04       16.10      2.94 o 
  -2   8   7        0.07        1.39      1.82 o 
  -1   8   7        0.01        1.20      1.42 o 
   0   8   7       14.37       12.29      2.17 o 
   1   8   7       35.90       39.27      5.91 o 
   2   8   7        3.83        0.81      2.02 o 
   3   8   7        3.44        4.13      2.47 o 
   4   8   7        6.95       10.03      3.33 o 
   5   8   7        1.52       -1.07      1.89 o 
   6   8   7        0.17        0.79      1.98 o 
  -6   9   7        4.07        5.48      3.03 o 
  -5   9   7        0.09       -0.51      1.78 o 
  -4   9   7       12.72       12.02      2.75 o 
  -3   9   7        0.10       -0.17      1.81 o 
  -2   9   7        0.00        1.38      2.61 o 
  -1   9   7        3.08        4.13      2.06 o 
   0   9   7        2.73        1.22      1.76 o 
   1   9   7        2.70       -0.32      2.91 o 
   2   9   7        0.22        1.25      2.10 o 
   3   9   7        0.59       -0.22      2.31 o 
   4   9   7        1.53        2.21      2.42 o 
   5   9   7        0.03        3.26      2.16 o 
  -3  10   7        0.05        1.27      2.24 o 
  -2  10   7        1.17       -0.57      2.23 o 
  -1  10   7        1.88        0.90      4.09 o 
   0  10   7        3.49        2.45      3.83 o 
   1  10   7        2.08        1.27      2.41 o 
   2  10   7        0.13       -1.99      2.34 o 
   3  10   7        1.38        1.41      2.76 o 
 -11   0   8       17.43       14.11      5.25 o 
 -10   0   8        5.01        5.46      4.51 o 
  -9   0   8        6.59        3.70      3.91 o 
  -8   0   8        6.67        6.32      3.44 o 
  -7   0   8       19.46       24.82      4.47 o 
  -6   0   8        4.26       11.62      3.61 o 
  -5   0   8      138.43      149.11      4.00 o 
  -4   0   8      143.16      162.59      3.05 o 
  -3   0   8       50.01       33.48      1.73 o 
  -2   0   8      435.58      362.13      5.07 o 
  -1   0   8     1408.18     1358.75     14.07 o 
   0   0   8      164.76      186.98      3.73 o 
   1   0   8        0.96        2.80      0.67 o 
   2   0   8       86.60       90.86      3.15 o 
   3   0   8      280.13      381.09      5.65 o 
   5   0   8        0.18       -1.29      1.29 o 
   6   0   8       26.13       22.51      3.57 o 
   7   0   8       32.39       32.95      4.65 o 
   8   0   8       18.05       14.93      3.61 o 
   9   0   8        0.00       -2.32      2.32 o 
  10   0   8        3.92        9.00      3.91 o 
 -11   1   8        0.60       -0.46      2.89 o 
 -10   1   8        0.91        1.32      2.81 o 
  -9   1   8        1.10        6.98      2.83 o 
  -8   1   8        3.89        7.10      2.70 o 
  -7   1   8        0.03        1.97      2.13 o 
  -6   1   8       84.20       61.25      2.72 o 
  -5   1   8       69.15       76.74      2.78 o 
  -4   1   8       11.94       21.67      1.62 o 
  -3   1   8      137.15      126.48      2.32 o 
  -2   1   8        0.55        0.49      0.40 o 
  -1   1   8      998.32     1102.32      8.40 o 
   0   1   8      368.36      342.25      3.47 o 
   1   1   8        0.26        0.28      0.51 o 
   2   1   8      129.00      127.79      3.17 o 
   3   1   8       49.93       58.74      2.41 o 
   4   1   8        5.63        7.14      1.05 o 
   5   1   8       12.63       16.53      1.74 o 
   6   1   8      170.99      164.96      6.04 o 
   7   1   8      812.07      857.80     15.12 o 
   8   1   8        1.14        2.41      1.82 o 
   9   1   8       20.53       22.74      3.21 o 
  10   1   8        3.31        7.03      2.61 o 
 -10   2   8        3.37        3.38      2.64 o 
  -9   2   8        5.50        6.06      2.82 o 
  -8   2   8        5.82        7.32      3.72 o 
  -7   2   8       16.20       16.64      2.89 o 
  -6   2   8        6.52        4.38      1.40 o 
  -5   2   8       17.32       15.47      1.70 o 
  -4   2   8        0.31       -0.43      0.82 o 
  -3   2   8      163.56      189.97      2.98 o 
  -2   2   8      636.14      607.13      5.70 o 
  -1   2   8        4.62        9.59      0.70 o 
   0   2   8      322.29      276.40      4.18 o 
   1   2   8       33.50       31.23      1.62 o 
   2   2   8      726.83      790.68      9.91 o 
   4   2   8       26.04       31.97      1.76 o 
   5   2   8       90.65       94.94      3.11 o 
   6   2   8        1.63       -1.02      1.07 o 
   7   2   8       75.50       77.85      6.30 o 
   8   2   8       15.54        7.87      2.31 o 
   9   2   8        2.89        4.49      2.36 o 
  10   2   8        0.88       -2.02      2.02 o 
 -10   3   8        0.51        0.95      2.70 o 
  -9   3   8        2.65        3.79      2.46 o 
  -8   3   8        1.51        4.61      2.41 o 
  -7   3   8       38.18       43.34      2.92 o 
  -6   3   8        2.77        4.04      1.43 o 
  -5   3   8       19.63       27.61      2.20 o 
  -4   3   8        0.65        0.25      0.99 o 
  -3   3   8       37.27       30.95      1.79 o 
  -2   3   8      338.79      364.06      3.86 o 
  -1   3   8      184.01      178.23      2.91 o 
   1   3   8      438.06      450.72      6.85 o 
   2   3   8        4.72        2.26      1.05 o 
   3   3   8        7.29       16.88      2.13 o 
   4   3   8       61.52       74.83      3.49 o 
   5   3   8       73.40       79.71      2.77 o 
   6   3   8        3.14        4.00      1.51 o 
   7   3   8        2.73       -0.74      1.57 o 
   8   3   8       24.52       23.60      3.44 o 
   9   3   8        1.78        2.57      2.30 o 
  10   3   8        2.64        4.33      2.85 o 
 -10   4   8        7.45        2.20      2.93 o 
  -9   4   8       20.30       29.05      3.96 o 
  -8   4   8        8.18        9.63      2.25 o 
  -7   4   8        3.53       -0.52      1.59 o 
  -6   4   8       48.10       46.43      3.03 o 
  -5   4   8        0.02        0.61      1.20 o 
  -4   4   8       45.38       37.48      2.45 o 
  -3   4   8        0.37       -0.85      0.85 o 
  -2   4   8       23.41       30.03      1.90 o 
  -1   4   8       72.35       82.87      2.55 o 
   0   4   8        0.10       -0.60      0.64 o 
   1   4   8        0.41        1.85      0.78 o 
   2   4   8       21.04       22.70      1.86 o 
   3   4   8       44.69       55.66      2.74 o 
   4   4   8        3.05        2.85      1.17 o 
   5   4   8       42.97       29.39      2.09 o 
   6   4   8        6.33        5.16      1.40 o 
   7   4   8        4.70        4.63      1.75 o 
   8   4   8        5.31        3.29      1.78 o 
   9   4   8        0.01        0.19      2.99 o 
  -9   5   8        5.19        4.10      2.69 o 
  -8   5   8        1.49        1.26      1.78 o 
  -7   5   8       21.53       19.56      3.21 o 
  -6   5   8       43.89       52.21      3.43 o 
  -5   5   8        6.82        7.90      2.06 o 
  -4   5   8       12.55       13.32      1.95 o 
  -3   5   8       41.62       52.44      2.71 o 
  -2   5   8        3.04        2.69      0.90 o 
  -1   5   8       35.42       32.64      1.86 o 
   0   5   8        0.41       -0.68      0.96 o 
   1   5   8        7.60        7.22      1.35 o 
   2   5   8      207.98      185.02      4.73 o 
   3   5   8        4.80        3.84      1.34 o 
   4   5   8        8.25        7.60      1.63 o 
   5   5   8       29.56       29.96      3.29 o 
   6   5   8       51.60       46.56      3.22 o 
   7   5   8        2.49        3.94      1.99 o 
   8   5   8        0.16        0.48      1.69 o 
   9   5   8        0.91        0.34      2.36 o 
  -9   6   8        0.36       -0.73      2.25 o 
  -8   6   8        0.07        3.22      1.94 o 
  -7   6   8        1.13        0.65      2.61 o 
  -6   6   8        1.28       -0.40      1.58 o 
  -5   6   8       13.79       10.50      2.05 o 
  -4   6   8        1.16       -1.17      1.48 o 
  -3   6   8       40.48       38.90      2.56 o 
  -2   6   8        0.69        1.15      1.22 o 
  -1   6   8       70.34       56.56      2.54 o 
   0   6   8        0.26       -0.89      0.89 o 
   1   6   8      166.91      163.72      4.77 o 
   3   6   8       71.51       63.05      3.29 o 
   4   6   8       45.60       47.71      3.07 o 
   5   6   8        0.33       -0.80      1.79 o 
   6   6   8        9.72       11.92      2.25 o 
   7   6   8        0.24        2.23      1.72 o 
   8   6   8        6.69        5.67      2.16 o 
  -8   7   8        0.12        3.59      2.20 o 
  -7   7   8        0.02       -0.58      2.11 o 
  -6   7   8        0.37       -1.72      1.72 o 
  -5   7   8        2.33        1.55      1.71 o 
  -4   7   8        2.05        2.15      1.39 o 
  -3   7   8        1.57        1.36      1.58 o 
  -2   7   8        7.76       11.85      2.58 o 
  -1   7   8       64.48       43.47      3.73 o 
   0   7   8       13.07       17.54      2.47 o 
   1   7   8      356.94      373.56     13.25 o 
   2   7   8      153.57      177.26      5.33 o 
   3   7   8       39.16       40.66      3.02 o 
   4   7   8       33.33       31.27      5.42 o 
   5   7   8        0.15        0.76      2.06 o 
   6   7   8        0.00        1.09      1.77 o 
   7   7   8        2.65        4.55      2.14 o 
  -7   8   8        4.62        1.68      2.13 o 
  -6   8   8        0.15       -1.49      1.81 o 
  -5   8   8        3.18        4.32      1.60 o 
  -4   8   8        0.30        3.13      2.04 o 
  -3   8   8       48.96       46.52      3.72 o 
  -2   8   8       14.67       16.09      2.54 o 
  -1   8   8        1.27        1.52      1.61 o 
   0   8   8        6.86        6.63      1.93 o 
   1   8   8       11.73       12.07      2.24 o 
   2   8   8        1.86       -0.25      1.84 o 
   3   8   8       47.77       58.98      4.79 o 
   4   8   8       13.65       12.56      3.04 o 
   5   8   8        0.00       -0.93      2.22 o 
   6   8   8        7.34        8.74      2.46 o 
  -5   9   8        2.23        4.81      2.52 o 
  -4   9   8       12.59       19.72      3.37 o 
  -3   9   8        3.87        8.16      2.32 o 
  -2   9   8        0.22       -1.62      1.62 o 
  -1   9   8        4.64        2.88      3.12 o 
   0   9   8        0.04       -1.82      1.82 o 
   1   9   8        7.02       11.69      2.73 o 
   2   9   8        0.84       -0.92      2.56 o 
   3   9   8        0.03       -1.08      2.41 o 
   4   9   8        0.01        1.73      2.71 o 
   5   9   8        0.19       -0.46      2.13 o 
  -3  10   8        3.63        1.71      2.31 o 
  -2  10   8        0.76        4.40      2.85 o 
  -1  10   8        0.58        1.69      2.74 o 
   0  10   8        0.02        5.42      3.91 o 
   1  10   8        0.02       -3.36      3.36 o 
   2  10   8        0.07       -0.28      2.32 o 
 -10   1   9        0.60        2.49      3.02 o 
  -9   1   9        0.38        3.75      2.75 o 
  -8   1   9        0.20       -1.12      2.27 o 
  -7   1   9        2.88       -0.32      2.82 o 
  -6   1   9       29.24       26.51      3.07 o 
  -5   1   9       22.46       22.00      2.93 o 
  -4   1   9       24.40       30.69      1.47 o 
  -3   1   9       22.15       26.21      1.47 o 
  -2   1   9       41.99       34.63      1.45 o 
  -1   1   9       21.97       15.72      0.83 o 
   0   1   9       57.04       54.37      1.53 o 
   2   1   9      158.76      155.78      3.14 o 
   3   1   9      212.80      184.28      4.13 o 
   4   1   9       22.55       19.56      1.42 o 
   5   1   9      265.78      270.12      6.83 o 
   6   1   9       20.21       19.11      3.70 o 
   7   1   9       18.49       19.01      6.02 o 
   8   1   9        0.76        6.89      2.28 o 
   9   1   9        0.98        3.73      2.08 o 
  10   1   9        0.75        1.45      2.24 o 
 -10   2   9        0.25        3.88      3.02 o 
  -9   2   9        0.05        0.72      2.57 o 
  -8   2   9        0.41        1.40      2.31 o 
  -7   2   9        8.26        7.98      2.48 o 
  -6   2   9       10.22       15.82      1.94 o 
  -5   2   9        3.70       -0.71      2.08 o 
  -4   2   9       13.21       22.38      1.32 o 
  -3   2   9       21.52       20.92      1.24 o 
  -2   2   9     1750.12     1580.74     11.79 o 
  -1   2   9      946.60      872.13      7.80 o 
   0   2   9      284.02      260.23      3.13 o 
   2   2   9      377.56      337.01      5.71 o 
   3   2   9      182.36      171.52      4.09 o 
   4   2   9       20.65       17.67      1.74 o 
   5   2   9       31.75       36.75      2.05 o 
   6   2   9       72.60       74.89      4.00 o 
   7   2   9       92.47      106.78      4.91 o 
   8   2   9        3.85        0.76      1.78 o 
   9   2   9        0.11        1.77      2.14 o 
  10   2   9        0.57        2.18      2.42 o 
 -10   3   9        1.75       -0.93      2.71 o 
  -9   3   9        5.13        1.76      2.72 o 
  -8   3   9       29.11       35.57      3.97 o 
  -7   3   9       45.43       45.90      5.45 o 
  -6   3   9        2.90        0.48      1.24 o 
  -5   3   9        2.22       -0.73      1.12 o 
  -4   3   9       18.92       18.76      1.40 o 
  -3   3   9      412.77      497.99      5.67 o 
  -2   3   9      136.45      114.91      2.89 o 
  -1   3   9       39.20       34.96      1.46 o 
   0   3   9      114.29      109.25      2.29 o 
   1   3   9        9.61        9.30      1.28 o 
   2   3   9      591.81      593.51      8.57 o 
   3   3   9      682.38      694.78      9.82 o 
   4   3   9        9.28        4.62      1.33 o 
   5   3   9       10.37        9.63      1.44 o 
   6   3   9       46.33       49.38      4.18 o 
   7   3   9        6.55        1.97      2.92 o 
   8   3   9       46.76       45.18      4.13 o 
   9   3   9        5.06        5.92      7.77 o 
 -10   4   9        9.35       10.26      3.44 o 
  -9   4   9        8.85        7.05      2.91 o 
  -8   4   9       14.32       20.99      3.45 o 
  -7   4   9       16.38       17.88      2.53 o 
  -6   4   9       21.34       30.13      2.60 o 
  -5   4   9        2.04        0.30      1.38 o 
  -4   4   9       10.44        4.97      1.11 o 
  -3   4   9       46.07       51.72      2.32 o 
  -2   4   9       20.42       23.11      1.46 o 
  -1   4   9       17.46       19.23      1.31 o 
   0   4   9        0.81       -0.42      0.69 o 
   1   4   9        4.13        1.89      0.78 o 
   2   4   9      127.89      132.57      4.80 o 
   3   4   9        2.42        2.75      1.22 o 
   5   4   9        0.16       -0.76      1.06 o 
   6   4   9        2.94        0.46      1.27 o 
   7   4   9        7.86        9.40      2.57 o 
   8   4   9        1.78        2.75      2.30 o 
   9   4   9        0.07       -0.18      2.24 o 
  -9   5   9        0.31       -0.03      2.54 o 
  -8   5   9        0.18        1.68      1.91 o 
  -7   5   9        0.95        0.19      1.68 o 
  -6   5   9       46.42       42.00      4.18 o 
  -5   5   9       63.54       76.01      3.66 o 
  -4   5   9       15.01       17.92      1.79 o 
  -3   5   9       22.36       17.24      1.72 o 
  -2   5   9        0.39       -0.19      0.91 o 
  -1   5   9        0.97        0.81      0.85 o 
   0   5   9        2.69        2.02      0.93 o 
   1   5   9       74.32       82.05      3.68 o 
   2   5   9       89.94       94.18      3.92 o 
   3   5   9        6.06        7.56      1.51 o 
   4   5   9       38.07       37.43      3.00 o 
   5   5   9       26.01       27.87      2.60 o 
   6   5   9       12.21        9.09      1.75 o 
   7   5   9        0.69       -0.45      1.47 o 
   8   5   9        0.05       -0.75      1.80 o 
  -8   6   9        1.62        3.73      2.11 o 
  -7   6   9        0.22       -0.05      1.75 o 
  -6   6   9        1.53        1.06      1.66 o 
  -5   6   9        3.92        2.75      1.71 o 
  -4   6   9        0.14        1.27      1.26 o 
  -3   6   9       16.76       21.05      2.01 o 
  -2   6   9        0.21        0.51      1.17 o 
  -1   6   9       71.99       67.68      3.26 o 
   0   6   9       36.03       44.31      2.32 o 
   1   6   9      143.86      153.81      4.74 o 
   2   6   9       80.34       75.75      3.52 o 
   3   6   9        3.58        2.27      1.56 o 
   4   6   9        1.89        0.55      1.57 o 
   5   6   9       26.06       24.96      3.30 o 
   6   6   9        3.98        1.79      1.72 o 
   7   6   9        0.00       -0.52      1.66 o 
   8   6   9        0.06        0.32      1.91 o 
  -8   7   9        0.25        0.41      2.06 o 
  -7   7   9        0.00       -1.29      1.77 o 
  -6   7   9        0.04       -1.38      1.81 o 
  -5   7   9        0.37       -1.10      1.12 o 
  -4   7   9        1.57        0.24      1.38 o 
  -3   7   9        2.69        9.90      2.01 o 
  -2   7   9        1.93        1.60      1.43 o 
  -1   7   9        7.97       11.45      2.54 o 
   0   7   9        0.67        2.66      1.50 o 
   1   7   9       65.02       84.74      6.47 o 
   2   7   9       33.16       34.42      2.89 o 
   3   7   9       37.67       45.31      3.64 o 
   4   7   9       34.81       40.05      7.01 o 
   5   7   9        1.39       -1.94      1.94 o 
   6   7   9        2.19        1.36      1.77 o 
   7   7   9        1.45        4.17      2.18 o 
  -7   8   9        2.22        2.06      2.35 o 
  -6   8   9        1.16        1.07      1.57 o 
  -5   8   9        2.11       -0.52      1.53 o 
  -4   8   9        3.89        0.71      2.38 o 
  -3   8   9       31.82       32.58      3.26 o 
  -2   8   9        3.18        2.34      1.91 o 
  -1   8   9        0.08       -0.33      1.94 o 
   0   8   9        0.08        1.50      2.02 o 
   1   8   9       10.24        9.85      2.12 o 
   2   8   9        0.43        3.00      1.70 o 
   3   8   9       12.07       14.76      3.18 o 
   4   8   9       19.72       15.85      6.73 o 
   5   8   9        1.37        0.69      4.77 o 
   6   8   9        0.03       -1.09      1.85 o 
  -5   9   9        1.66        1.91      2.26 o 
  -4   9   9       12.84       21.14      3.09 o 
  -3   9   9        0.92        1.74      1.90 o 
  -2   9   9        1.19       -1.82      1.82 o 
  -1   9   9        0.54        3.91      2.37 o 
   0   9   9        0.70        3.24      2.33 o 
   1   9   9        0.43        3.39      2.37 o 
   2   9   9        0.17       -1.49      2.00 o 
   3   9   9        0.29        1.71      2.44 o 
   4   9   9        1.63        2.52      3.31 o 
  -2  10   9        0.08        2.23      2.65 o 
  -1  10   9        0.79       -1.64      4.39 o 
   0  10   9        3.28        9.98      4.65 o 
   1  10   9        3.29        4.56      4.17 o 
   2  10   9        1.25       -1.15      2.63 o 
 -10   0  10        9.55        7.14      4.26 o 
  -9   0  10        2.75        5.29      4.05 o 
  -8   0  10        1.31        1.72      3.61 o 
  -7   0  10        2.75        4.82      3.61 o 
  -6   0  10      145.39      175.02      8.91 o 
  -5   0  10       10.32       13.08      3.40 o 
  -4   0  10       97.73       92.90      2.59 o 
  -3   0  10        0.07       -0.51      0.77 o 
  -2   0  10     1032.28     1207.99     13.29 o 
  -1   0  10        0.02        5.94      3.18 o 
   0   0  10      173.05      221.93      7.30 o 
   1   0  10       25.00       27.15      1.53 o 
   2   0  10        8.68        8.22      1.55 o 
   3   0  10       59.77       63.38      3.77 o 
   4   0  10        3.92        2.02      1.72 o 
   5   0  10      173.67      173.38      7.83 o 
   6   0  10      463.88      456.73     14.11 o 
   7   0  10       12.40       14.67      3.79 o 
   8   0  10       66.91       75.84      6.59 o 
   9   0  10        7.09       10.71      3.75 o 
  10   0  10        8.46        6.06      4.09 o 
 -10   1  10        2.97        0.71      2.81 o 
  -9   1  10        0.52        3.15      4.47 o 
  -8   1  10        4.85        7.66      2.69 o 
  -7   1  10       44.64       52.31      4.18 o 
  -6   1  10       66.79       79.91      5.70 o 
  -5   1  10       17.93       16.50      3.47 o 
  -4   1  10       38.26       27.52      1.62 o 
  -3   1  10      157.55      117.49      2.51 o 
  -2   1  10      520.38      506.83      4.84 o 
  -1   1  10      100.49      118.94      2.01 o 
   0   1  10        1.06        1.18      0.58 o 
   1   1  10      246.89      219.76      3.75 o 
   2   1  10        9.39       13.67      1.28 o 
   3   1  10       50.09       66.39      2.69 o 
   4   1  10       11.74       10.55      1.36 o 
   5   1  10       54.69       49.07      4.15 o 
   6   1  10        2.80       -1.06      2.97 o 
   7   1  10       24.35       17.73      2.64 o 
   8   1  10        0.25        1.67      1.98 o 
   9   1  10        0.18        0.75      2.04 o 
 -10   2  10        0.37       -0.97      4.51 o 
  -9   2  10        0.01       -0.39      2.57 o 
  -8   2  10        8.52        8.28      2.69 o 
  -7   2  10        0.87        0.42      2.00 o 
  -6   2  10        2.88        3.18      2.06 o 
  -5   2  10        0.01        1.67      1.07 o 
  -4   2  10       11.68        8.45      1.05 o 
  -3   2  10      562.68      573.52      6.99 o 
  -2   2  10     1270.59     1196.32      9.49 o 
  -1   2  10       41.07       53.98      1.53 o 
   0   2  10      215.30      243.10      3.13 o 
   1   2  10      234.11      277.32      4.37 o 
   2   2  10       61.98       57.97      2.40 o 
   3   2  10      154.65      162.94      4.09 o 
   4   2  10        0.19       -0.92      0.92 o 
   5   2  10        3.43        4.26      1.16 o 
   6   2  10       88.79       94.56      4.64 o 
   7   2  10        7.08        9.44      2.34 o 
   8   2  10        2.24        0.68      1.98 o 
   9   2  10        0.75        0.17      2.17 o 
 -10   3  10        1.18       -2.20      2.89 o 
  -9   3  10        1.52        2.50      4.30 o 
  -8   3  10       35.03       32.96      3.97 o 
  -7   3  10       77.92       81.69      6.24 o 
  -6   3  10        0.15       -1.11      1.32 o 
  -5   3  10       19.43       12.99      2.12 o 
  -4   3  10        2.07        2.49      1.16 o 
  -3   3  10       89.25       83.56      2.80 o 
  -2   3  10       29.28       22.93      1.30 o 
  -1   3  10       15.70       20.59      1.10 o 
   0   3  10        0.25        0.43      0.68 o 
   2   3  10       33.69       36.58      2.18 o 
   3   3  10       50.24       44.53      2.45 o 
   4   3  10        6.52       13.63      1.79 o 
   5   3  10        0.09        1.51      1.09 o 
   6   3  10       12.59        8.41      1.83 o 
   7   3  10        0.50       -1.13      1.61 o 
   8   3  10        1.03       -0.29      2.08 o 
   9   3  10        0.02       -2.02      2.02 o 
  -9   4  10       28.33       34.45     10.78 o 
  -8   4  10        4.81        5.96      2.72 o 
  -7   4  10       63.35       72.26      3.80 o 
  -6   4  10        0.13       -1.10      1.37 o 
  -5   4  10       20.60       22.91      1.77 o 
  -4   4  10       38.00       29.00      2.38 o 
  -3   4  10       24.73       23.76      1.96 o 
  -2   4  10       11.21       11.20      1.41 o 
  -1   4  10       51.90       36.22      1.73 o 
   0   4  10       38.11       32.62      1.66 o 
   1   4  10        0.86        0.65      1.01 o 
   2   4  10        2.18        1.35      1.07 o 
   3   4  10       18.92       17.55      1.92 o 
   4   4  10       13.59       12.23      1.76 o 
   5   4  10        0.07       -0.61      1.09 o 
   6   4  10        1.25        1.56      1.38 o 
   7   4  10        6.29        2.08      1.99 o 
   8   4  10        0.10       -0.47      1.98 o 
   9   4  10        1.12        0.47      2.48 o 
  -9   5  10        0.71        2.38      2.48 o 
  -8   5  10        0.32        0.93      2.26 o 
  -7   5  10        5.31        2.29      1.83 o 
  -6   5  10        0.19       -1.41      1.41 o 
  -5   5  10       32.54       47.51      2.68 o 
  -4   5  10        0.96        1.73      1.20 o 
  -3   5  10        8.90        6.25      1.32 o 
  -2   5  10        1.27        5.05      1.23 o 
  -1   5  10       27.65       28.44      1.83 o 
   0   5  10       23.26       20.45      1.62 o 
   1   5  10       37.06       39.18      2.56 o 
   2   5  10        0.00        0.64      1.21 o 
   3   5  10       18.92       15.69      2.24 o 
   4   5  10        0.22       -0.95      1.28 o 
   5   5  10        0.50        0.32      1.45 o 
   6   5  10       23.11       23.14      2.28 o 
   7   5  10        3.51        3.20      2.04 o 
   8   5  10        0.45        0.21      2.08 o 
  -8   6  10        1.07        4.56      2.19 o 
  -7   6  10        0.14       -0.40      1.69 o 
  -6   6  10        0.24        0.64      1.84 o 
  -5   6  10        5.99        7.64      1.67 o 
  -4   6  10        2.63       -0.41      1.20 o 
  -3   6  10       15.14       18.74      2.47 o 
  -2   6  10        0.29       -1.20      1.20 o 
  -1   6  10       28.89       35.10      2.64 o 
   1   6  10        7.19        9.34      2.28 o 
   2   6  10       95.45      104.58      6.91 o 
   3   6  10       11.80       13.11      2.12 o 
   4   6  10        0.08       -1.60      1.60 o 
   5   6  10       11.80       11.90      2.25 o 
   6   6  10        0.27        1.69      1.62 o 
   7   6  10        5.85        7.64      2.28 o 
  -7   7  10        0.85        1.07      1.94 o 
  -6   7  10        0.00        0.17      1.32 o 
  -5   7  10        0.28        0.68      1.50 o 
  -4   7  10        5.57        5.62      3.14 o 
  -3   7  10        0.37        1.16      1.96 o 
  -2   7  10        1.61        0.61      2.18 o 
  -1   7  10       69.46       69.80      5.62 o 
   0   7  10        8.89        8.64      1.87 o 
   1   7  10       34.33       35.35      2.91 o 
   2   7  10       58.29       54.59      3.43 o 
   3   7  10       22.40       26.24      2.78 o 
   4   7  10       49.76       57.36     12.19 o 
   5   7  10        0.17       -2.20      2.20 o 
   6   7  10        1.48        4.32      2.91 o 
   7   7  10        0.25        0.56      1.99 o 
  -6   8  10        2.53        3.83      1.82 o 
  -5   8  10        0.46        0.72      1.58 o 
  -4   8  10        0.17       -0.31      1.88 o 
  -3   8  10       14.62        9.43      2.31 o 
  -2   8  10        4.97        3.32      1.96 o 
  -1   8  10        1.84        3.96      2.33 o 
   0   8  10        1.19        2.63      2.15 o 
   1   8  10        1.20        1.85      1.69 o 
   2   8  10        2.37        2.64      1.80 o 
   3   8  10       41.41       47.43      5.60 o 
   4   8  10       19.79       25.54      7.31 o 
   5   8  10        0.00       -2.13      2.28 o 
  -5   9  10        0.04        1.89      2.39 o 
  -4   9  10        5.17        5.78      2.32 o 
  -3   9  10        3.17        5.09      2.64 o 
  -2   9  10        1.08        4.93      3.49 o 
  -1   9  10        0.58       -0.09      2.25 o 
   0   9  10        0.48       -0.26      2.28 o 
   1   9  10        1.30        3.83      3.75 o 
   2   9  10        0.22       -1.59      2.35 o 
   3   9  10        1.03        3.60      2.63 o 
   4   9  10        2.52        4.43      2.68 o 
  -2  10  10        0.00       -0.48      2.62 o 
  -1  10  10        0.73       -2.31      2.31 o 
   0  10  10        0.07       -0.17      3.87 o 
   1  10  10        0.01        0.30      3.57 o 
 -10   1  11        2.97       -2.22      4.00 o 
  -9   1  11        0.27       -2.56      2.56 o 
  -8   1  11        4.08        3.33      2.62 o 
  -7   1  11        0.19       -0.39      2.23 o 
  -6   1  11       63.32       64.13      4.42 o 
  -5   1  11        0.97        0.55      1.33 o 
  -4   1  11        8.14        4.32      1.08 o 
  -3   1  11       12.75       19.44      1.32 o 
  -2   1  11       47.96       62.08      1.83 o 
  -1   1  11      371.17      428.41      4.47 o 
   0   1  11       29.19       20.43      1.07 o 
   1   1  11       29.97       34.90      1.38 o 
   2   1  11      195.92      207.09      3.91 o 
   3   1  11        3.46        2.45      0.99 o 
   4   1  11       19.44       17.06      1.83 o 
   5   1  11        0.81       -1.23      1.23 o 
   6   1  11       21.88       21.96      2.91 o 
   7   1  11        3.20        3.43      2.00 o 
   8   1  11        5.22        9.17      4.74 o 
   9   1  11        6.67       14.63      2.97 o 
 -10   2  11        0.00       -1.00      6.73 o 
  -9   2  11        0.08        0.13      2.45 o 
  -8   2  11        0.66        2.66      2.68 o 
  -7   2  11       14.18       13.70      2.94 o 
  -6   2  11        0.04       -1.85      1.85 o 
  -5   2  11        4.44        8.67      1.34 o 
  -4   2  11      112.60      105.67      3.37 o 
  -3   2  11      237.55      250.24      4.68 o 
  -2   2  11     1047.10     1063.41      9.20 o 
  -1   2  11      633.80      712.54      6.50 o 
   0   2  11       94.18      100.03      2.45 o 
   2   2  11        6.96       11.17      2.71 o 
   3   2  11        1.97        3.49      1.15 o 
   4   2  11       43.18       48.03      3.08 o 
   5   2  11       25.96       30.75      4.38 o 
   6   2  11       24.64       34.65     10.04 o 
   7   2  11        0.44        2.16      1.78 o 
   8   2  11        9.12        7.17      2.45 o 
   9   2  11        0.40       -0.59      2.03 o 
 -10   3  11        2.37       -0.67      2.84 o 
  -9   3  11        6.90        6.09      2.91 o 
  -8   3  11       17.70       11.05      2.96 o 
  -7   3  11       25.99       34.01      3.78 o 
  -6   3  11        7.97        9.30      5.60 o 
  -5   3  11       25.84       35.54      2.20 o 
  -4   3  11        0.13        0.15      1.01 o 
  -3   3  11      200.15      155.40      3.73 o 
  -2   3  11      143.85      147.34      2.98 o 
  -1   3  11       62.55       72.57      2.17 o 
   0   3  11       68.99       76.01      2.03 o 
   1   3  11        0.16       -0.60      1.52 o 
   2   3  11      178.45      195.23      4.66 o 
   3   3  11      149.76      170.84      4.49 o 
   4   3  11       27.56       23.46      3.16 o 
   5   3  11       24.19       25.31      2.19 o 
   6   3  11        0.04       -1.32      1.32 o 
   7   3  11        1.66        0.97      1.87 o 
   8   3  11        1.57        2.44      2.31 o 
   9   3  11        2.85        0.52      2.36 o 
  -9   4  11        0.14       -0.23      2.51 o 
  -8   4  11       21.59       17.81      3.49 o 
  -7   4  11       74.04       72.88      5.32 o 
  -6   4  11        4.75        2.73      1.34 o 
  -5   4  11        0.96        0.96      1.31 o 
  -4   4  11        5.06        7.45      1.44 o 
  -3   4  11       21.14       16.73      1.93 o 
  -2   4  11       35.53       26.17      1.90 o 
   0   4  11       41.29       31.79      4.53 o 
   1   4  11        8.21       10.77      1.52 o 
   2   4  11       48.56       65.63      2.94 o 
   3   4  11       41.11       38.29      2.58 o 
   4   4  11       20.50       11.46      3.59 o 
   5   4  11       45.28       38.04      3.64 o 
   6   4  11        3.39        2.36      1.43 o 
   7   4  11       45.83       43.76     10.13 o 
   8   4  11        0.21        0.77      2.27 o 
  -9   5  11        0.20        0.65      2.68 o 
  -8   5  11        3.16        6.28      2.67 o 
  -7   5  11        0.07       -0.22      1.68 o 
  -6   5  11        0.06        0.68      1.27 o 
  -5   5  11        6.27        4.77      1.46 o 
  -4   5  11        0.31        1.61      1.16 o 
  -3   5  11        0.12       -1.14      1.14 o 
  -2   5  11       29.14       28.53      3.02 o 
  -1   5  11        4.84        2.60      1.23 o 
   0   5  11       15.39       16.69      1.92 o 
   1   5  11       63.70       60.10      4.88 o 
   2   5  11       53.94       60.11      4.58 o 
   3   5  11       29.23       33.00      2.65 o 
   4   5  11       23.07       20.47      5.12 o 
   5   5  11        1.49        1.16      1.45 o 
   6   5  11        3.53        1.88      1.48 o 
   7   5  11        0.00        0.67      2.36 o 
   8   5  11        1.41        2.58      2.39 o 
  -8   6  11        0.35       -2.11      2.11 o 
  -7   6  11        4.26        6.62      2.10 o 
  -6   6  11        0.17        1.42      1.72 o 
  -5   6  11        1.97        1.60      2.24 o 
  -4   6  11        6.95        9.09      1.72 o 
  -3   6  11        1.14        1.20      1.58 o 
  -2   6  11        1.10        0.71      1.28 o 
  -1   6  11       16.77       15.97      2.79 o 
   0   6  11      179.77      180.12      9.37 o 
   1   6  11       48.95       54.76      3.22 o 
   2   6  11       54.54       57.59      4.17 o 
   3   6  11        0.36        3.09      1.55 o 
   4   6  11        0.00        1.50      1.61 o 
   5   6  11        4.23        2.39      1.75 o 
   6   6  11        0.26        3.16      1.74 o 
   7   6  11        2.31        4.29      2.39 o 
  -7   7  11        0.00        0.54      1.64 o 
  -6   7  11        2.60        3.37      1.70 o 
  -5   7  11        1.88        5.03      1.67 o 
  -4   7  11       13.17        7.30      1.77 o 
  -3   7  11        6.63        4.16      2.16 o 
  -2   7  11        0.87       -0.43      1.58 o 
  -1   7  11        1.52        0.28      1.82 o 
   0   7  11       10.04        6.07      3.10 o 
   1   7  11        1.40       -1.32      1.32 o 
   2   7  11        0.03        0.02      1.90 o 
   3   7  11       15.94       13.16      2.28 o 
   4   7  11       57.50       57.86      3.73 o 
   5   7  11        1.35        0.51      2.39 o 
   6   7  11        0.06        0.02      1.92 o 
  -6   8  11        2.08        2.20      1.84 o 
  -5   8  11        0.14        0.97      1.66 o 
  -4   8  11        2.80        2.47      1.91 o 
  -3   8  11       13.46       14.47      3.55 o 
  -2   8  11        0.61        0.48      2.20 o 
  -1   8  11        0.30       -1.85      1.85 o 
   0   8  11       12.77       14.99      3.12 o 
   1   8  11        6.86        7.65      3.59 o 
   2   8  11        7.99        6.36      1.98 o 
   3   8  11        0.82        2.15      4.28 o 
   4   8  11        9.71        8.47      2.91 o 
   5   8  11        1.57        5.40      2.91 o 
  -4   9  11        2.85        4.27      2.32 o 
  -3   9  11        1.02        2.79      2.57 o 
  -2   9  11        0.22       -1.32      2.02 o 
  -1   9  11        1.68        4.29      2.78 o 
   0   9  11        4.31        3.56      2.91 o 
   1   9  11        2.44        2.26      5.83 o 
   2   9  11        1.92        2.41      3.05 o 
   3   9  11        0.04       -1.17      2.33 o 
 -10   0  12        5.16        8.82      5.04 o 
  -9   0  12        0.73        4.09      3.87 o 
  -8   0  12        5.21        8.52      4.35 o 
  -7   0  12       11.62        0.17      3.61 o 
  -6   0  12       50.02       51.02      5.67 o 
  -5   0  12        3.04        1.91      1.72 o 
  -4   0  12       50.80       40.91      3.51 o 
  -3   0  12       53.77       55.73      2.74 o 
  -2   0  12       78.46       77.53      2.52 o 
  -1   0  12       12.33       17.01      1.63 o 
   0   0  12       15.92       21.59      2.92 o 
   1   0  12        0.04        2.41      0.95 o 
   2   0  12      101.60      102.79      4.02 o 
   3   0  12        8.69        8.86      1.92 o 
   4   0  12        6.32       12.12      2.14 o 
   5   0  12      287.93      312.13     11.27 o 
   6   0  12     1245.99     1307.76     29.17 o 
   7   0  12        0.04       -0.17      2.62 o 
   8   0  12       63.07       45.21      5.67 o 
   9   0  12        2.92        5.98      3.61 o 
 -10   1  12        1.13        0.16      3.16 o 
  -9   1  12        0.06       -1.97      2.50 o 
  -8   1  12        0.01       -3.00      4.71 o 
  -7   1  12        8.85        4.51      2.60 o 
  -6   1  12        9.34        5.20      2.72 o 
  -5   1  12       34.31       29.87      2.47 o 
  -4   1  12        2.22        1.86      1.19 o 
  -2   1  12      135.53      123.05      2.24 o 
   0   1  12        8.32        9.40      0.91 o 
   1   1  12      268.46      307.30      3.78 o 
   2   1  12      122.44      125.28      3.14 o 
   3   1  12       61.33       56.03      2.38 o 
   4   1  12       68.02       64.67      4.62 o 
   5   1  12       28.02       29.33      3.22 o 
   6   1  12       15.99        6.72      2.41 o 
   7   1  12       19.12       14.74      2.72 o 
   8   1  12        0.58        0.64      2.09 o 
   9   1  12        0.27        3.62      2.47 o 
 -10   2  12        0.24       -2.62      2.62 o 
  -9   2  12        0.95        0.45      2.62 o 
  -8   2  12        2.02       -2.46      2.46 o 
  -7   2  12        9.99        4.50      4.58 o 
  -6   2  12        1.53        1.66      3.94 o 
  -5   2  12        0.57        0.82      1.84 o 
  -4   2  12        6.17        2.86      1.51 o 
  -3   2  12       88.91       83.41      4.38 o 
  -2   2  12      506.99      621.50     10.71 o 
  -1   2  12      113.52      133.59      3.49 o 
   0   2  12       24.75       29.33      1.86 o 
   1   2  12       12.97       15.05      1.38 o 
   2   2  12       40.85       47.10      2.42 o 
   3   2  12        7.56        7.55      1.45 o 
   4   2  12        6.31        4.31      1.41 o 
   5   2  12       11.93       12.15      1.92 o 
   6   2  12       86.32       83.28      6.24 o 
   7   2  12        0.52        2.41      1.94 o 
   8   2  12        1.93        1.73      2.03 o 
   9   2  12        0.01       -1.81      2.20 o 
  -9   3  12        0.00       -2.39      3.22 o 
  -8   3  12       14.01       11.02      3.15 o 
  -7   3  12       48.14       46.70      7.72 o 
  -6   3  12        3.31        1.37      2.06 o 
  -5   3  12       19.91       26.75      2.03 o 
  -4   3  12        5.28        2.76      1.44 o 
  -3   3  12       93.50      106.00      3.20 o 
  -2   3  12       19.23       18.84      1.73 o 
   0   3  12        1.80        0.78      0.81 o 
   1   3  12       48.26       46.09      2.40 o 
   2   3  12       52.27       54.81      2.69 o 
   3   3  12       61.02       70.59      3.08 o 
   4   3  12       13.56        7.31      1.56 o 
   5   3  12        0.00       -0.16      1.31 o 
   6   3  12        3.60        2.09      1.53 o 
   7   3  12        3.74        1.21      2.01 o 
   8   3  12        0.62        2.40      2.08 o 
  -9   4  12        9.40        5.70      3.16 o 
  -8   4  12        1.27       -1.15      2.22 o 
  -7   4  12       48.82       70.22      5.05 o 
  -6   4  12        6.85        4.50      2.35 o 
  -5   4  12        2.09       -1.03      1.03 o 
  -4   4  12        6.62        4.33      1.52 o 
  -3   4  12       28.91       32.84      2.17 o 
  -2   4  12       20.65       16.51      1.71 o 
  -1   4  12        0.02       -0.80      1.01 o 
   0   4  12        0.52       -0.87      0.87 o 
   1   4  12       23.28       23.74      2.08 o 
   2   4  12        1.30        1.91      1.18 o 
   3   4  12        1.96       -0.14      1.15 o 
   4   4  12        0.00        2.04      1.62 o 
   5   4  12       10.72        6.37      1.81 o 
   6   4  12        2.25        1.76      1.57 o 
   7   4  12        8.10        8.66      2.60 o 
   8   4  12        1.12       -1.36      2.60 o 
  -8   5  12        0.02        0.10      2.51 o 
  -7   5  12        0.43        1.67      2.24 o 
  -6   5  12        0.30        0.28      1.32 o 
  -5   5  12        7.36        3.38      1.40 o 
  -4   5  12       23.41       15.94      1.88 o 
  -3   5  12        0.08        0.15      1.16 o 
  -2   5  12        3.75        3.05      1.23 o 
  -1   5  12        1.45        0.87      1.58 o 
   0   5  12      147.13      150.38      4.56 o 
   1   5  12        5.48       10.18      1.82 o 
   2   5  12       50.11       53.63      4.34 o 
   3   5  12        3.16        4.82      1.60 o 
   4   5  12       26.92       22.62      2.52 o 
   5   5  12       43.29       39.75      3.40 o 
   6   5  12        3.85        0.60      1.44 o 
   7   5  12        7.00        9.21      2.78 o 
   8   5  12        1.66        3.12      2.59 o 
  -8   6  12        0.33       -0.36      3.96 o 
  -7   6  12        0.00        1.64      2.48 o 
  -6   6  12        1.94        0.48      1.41 o 
  -5   6  12        7.00        6.43      1.67 o 
  -4   6  12        7.56        5.74      2.48 o 
  -3   6  12        0.44       -1.16      1.16 o 
  -2   6  12        0.00        1.11      1.32 o 
  -1   6  12       19.62       13.64      3.44 o 
   0   6  12      133.64      145.09      6.17 o 
   1   6  12       84.82       91.39      5.61 o 
   2   6  12       12.93       13.33      2.14 o 
   3   6  12        7.00        7.43      1.92 o 
   4   6  12       28.39       37.60      4.39 o 
   5   6  12        3.69        2.08      1.81 o 
   6   6  12        0.71        2.75      2.83 o 
   7   6  12        0.77        0.53      2.21 o 
  -7   7  12        0.51       -0.63      1.66 o 
  -6   7  12        0.27        0.57      1.66 o 
  -5   7  12        0.01        0.62      1.39 o 
  -4   7  12       12.60       12.08      2.84 o 
  -3   7  12        0.22        0.00      1.64 o 
  -2   7  12        2.50       -0.09      1.88 o 
  -1   7  12        2.19        5.08      2.17 o 
   0   7  12        0.37        0.03      1.75 o 
   1   7  12        0.87        1.04      1.56 o 
   2   7  12        0.73        0.31      1.61 o 
   3   7  12        9.96       13.73      2.34 o 
   4   7  12       19.86       24.61      3.52 o 
   5   7  12        0.95        2.53      2.33 o 
   6   7  12        0.86       -0.12      2.03 o 
  -6   8  12        1.49        1.59      1.88 o 
  -5   8  12        0.28       -0.55      1.65 o 
  -4   8  12        1.63       -0.97      2.25 o 
  -3   8  12        0.00        4.97      2.86 o 
  -2   8  12        2.85        0.05      2.31 o 
  -1   8  12        2.34        1.37      2.17 o 
   0   8  12        5.79       10.53      3.85 o 
   1   8  12        0.06        1.95      2.27 o 
   2   8  12        2.67        2.97      1.86 o 
   3   8  12        2.63        6.89      2.75 o 
   4   8  12        6.12        3.61      4.47 o 
   5   8  12        1.58       -1.37      2.71 o 
  -4   9  12        1.80        1.20      3.27 o 
  -3   9  12        1.02        0.91      4.58 o 
  -2   9  12        0.85        1.88      2.43 o 
  -1   9  12        0.22       -2.19      2.19 o 
   0   9  12        0.26       -1.41      2.20 o 
   1   9  12        0.22       -2.21      2.47 o 
   2   9  12        0.42        1.34      3.57 o 
   3   9  12        2.24        4.61      3.21 o 
 -10   1  13        1.00        2.87      3.35 o 
  -9   1  13        1.64        2.63      3.12 o 
  -8   1  13        3.66        6.60      2.98 o 
  -7   1  13        0.01        2.57      2.52 o 
  -6   1  13        3.63        2.82      2.46 o 
  -5   1  13        2.04        4.09      1.42 o 
  -4   1  13        3.52        5.09      2.04 o 
  -3   1  13        0.09        1.21      0.95 o 
  -2   1  13      110.45       86.26      1.99 o 
  -1   1  13       54.33       29.95      1.57 o 
   0   1  13        9.96       13.78      1.30 o 
   1   1  13       55.16       54.82      2.24 o 
   2   1  13       50.57       57.83      2.53 o 
   3   1  13        0.23        2.90      1.36 o 
   4   1  13       30.02       30.87      4.77 o 
   5   1  13        7.61        5.83      1.67 o 
   6   1  13       93.32       86.93      4.79 o 
   7   1  13        0.50       -1.08      1.77 o 
   8   1  13        0.24       -1.97      1.97 o 
   9   1  13        0.20        3.00      2.46 o 
  -9   2  13        1.15        4.13      3.19 o 
  -8   2  13        1.65        4.21      2.83 o 
  -7   2  13        0.73       -2.17      2.17 o 
  -6   2  13        2.75        4.39      2.34 o 
  -5   2  13        4.39        7.05      2.66 o 
  -4   2  13        6.24        8.47      1.41 o 
  -3   2  13       55.83       61.79      3.09 o 
  -2   2  13       33.16       41.16      2.52 o 
  -1   2  13       88.82       81.19      2.00 o 
   0   2  13       28.11       25.39      1.54 o 
   1   2  13       42.15       37.80      1.95 o 
   2   2  13      177.21      161.34      3.77 o 
   3   2  13       31.89       40.39      2.60 o 
   4   2  13       34.50       34.04      2.56 o 
   5   2  13        4.49        5.17      1.58 o 
   6   2  13        1.74       -0.60      2.32 o 
   7   2  13        8.33        6.92      2.31 o 
   8   2  13        2.38        0.62      3.31 o 
  -9   3  13        5.19        5.24      3.09 o 
  -8   3  13        0.64       -0.25      2.45 o 
  -7   3  13        4.87        7.20      2.84 o 
  -6   3  13        0.30        0.83      1.96 o 
  -5   3  13        2.76        0.14      2.64 o 
  -4   3  13        8.85        9.78      1.59 o 
  -3   3  13        6.02        2.16      1.18 o 
  -1   3  13        2.09        0.57      0.92 o 
   0   3  13        2.21        3.83      1.09 o 
   1   3  13       29.00       26.06      2.02 o 
   2   3  13        3.97        1.82      1.10 o 
   3   3  13       31.45       30.53      2.36 o 
   4   3  13        0.33        1.39      1.20 o 
   5   3  13        0.84        0.34      1.43 o 
   6   3  13       14.70       16.88      2.37 o 
   7   3  13        4.53        1.78      1.98 o 
   8   3  13        0.02       -2.55      2.66 o 
  -9   4  13        0.17        2.63      2.92 o 
  -8   4  13        5.78        3.42      2.85 o 
  -7   4  13       28.03       28.32      6.48 o 
  -6   4  13       10.46       15.25      3.14 o 
  -5   4  13        7.63        6.51      1.54 o 
  -4   4  13       20.19       25.51      2.13 o 
  -3   4  13        0.47       -0.59      1.30 o 
  -2   4  13       22.02       21.58      1.88 o 
   0   4  13        0.35       -0.03      1.12 o 
   1   4  13      149.05      157.83      4.50 o 
   2   4  13        0.06       -1.37      1.37 o 
   3   4  13        1.87        5.46      2.22 o 
   4   4  13       22.13       21.87      2.41 o 
   5   4  13       83.81       79.30      3.95 o 
   6   4  13        1.36        0.91      1.55 o 
   7   4  13       18.31       24.03      3.57 o 
   8   4  13        1.17        0.81      2.46 o 
  -8   5  13        0.58        2.51      4.79 o 
  -7   5  13        0.31       -2.09      2.09 o 
  -6   5  13        0.30        1.47      2.07 o 
  -5   5  13        0.93       -0.98      1.24 o 
  -4   5  13        4.58        2.41      1.71 o 
  -3   5  13        0.22        0.67      1.27 o 
  -2   5  13        0.45       -0.07      1.19 o 
  -1   5  13        4.20        6.28      1.90 o 
   0   5  13      110.64       98.79      5.02 o 
   1   5  13       25.40       26.47      2.94 o 
   2   5  13        4.35        6.69      1.73 o 
   3   5  13        4.32        3.30      2.08 o 
   4   5  13        2.24       -1.13      1.45 o 
   5   5  13        3.55        2.42      1.75 o 
   6   5  13        0.13        0.03      1.62 o 
   7   5  13        0.05        0.00      2.20 o 
  -7   6  13        1.22       -1.64      3.05 o 
  -6   6  13        1.38        1.00      1.49 o 
  -5   6  13        3.73        5.05      1.64 o 
  -4   6  13        0.29       -0.06      1.65 o 
  -3   6  13        0.10       -0.06      1.52 o 
  -2   6  13       15.88       20.12      4.15 o 
  -1   6  13        3.73        4.68      2.18 o 
   0   6  13      157.83      174.34      6.90 o 
   1   6  13       84.61       94.85      8.78 o 
   2   6  13        0.30        0.28      1.45 o 
   3   6  13        0.53        0.55      1.46 o 
   4   6  13        0.10       -1.55      1.55 o 
   5   6  13        0.57        1.14      1.73 o 
   6   6  13        2.24        4.66      2.10 o 
  -6   7  13        3.94        6.86      2.14 o 
  -5   7  13        0.03       -0.74      1.37 o 
  -4   7  13       14.04       13.80      2.50 o 
  -3   7  13       11.12        9.79      2.80 o 
  -2   7  13        4.52        3.68      3.24 o 
  -1   7  13        1.15        0.09      1.90 o 
   0   7  13       15.27       15.13      3.02 o 
   1   7  13        0.68       -1.85      1.85 o 
   2   7  13        4.85        4.67      1.85 o 
   3   7  13        1.06       -2.14      2.14 o 
   4   7  13        6.73       10.80      2.79 o 
   5   7  13        2.99       -0.31      2.80 o 
  -5   8  13        0.27        0.03      2.91 o 
  -4   8  13        0.01       -0.59      4.44 o 
  -3   8  13        0.72        0.81      2.35 o 
  -2   8  13        0.04       -0.37      2.11 o 
  -1   8  13        0.45        2.93      2.37 o 
   0   8  13        1.33        1.63      2.11 o 
   1   8  13        0.88       -0.12      2.18 o 
   2   8  13        7.72        3.61      2.74 o 
   3   8  13        5.28        5.64      2.22 o 
   4   8  13        0.30        1.87      2.57 o 
  -3   9  13        0.34        1.28      2.48 o 
  -2   9  13        0.26        1.98      2.60 o 
  -1   9  13        0.46       -1.23      2.43 o 
   0   9  13        1.30        5.29      3.14 o 
   1   9  13        0.33        0.75      2.43 o 
   2   9  13        5.15        7.75      4.47 o 
  -9   0  14        1.63        5.07      4.74 o 
  -8   0  14        0.36        2.92      4.00 o 
  -7   0  14        3.93        5.21      3.91 o 
  -6   0  14        2.07        3.52      2.26 o 
  -5   0  14        0.13       -0.79      1.87 o 
  -4   0  14        6.40        3.95      2.03 o 
  -3   0  14        7.70       15.21      2.41 o 
  -2   0  14        7.86       11.30      1.44 o 
  -1   0  14        1.73        2.21      1.11 o 
   1   0  14       13.62       10.12      4.15 o 
   2   0  14       31.66       36.18      2.96 o 
   3   0  14       43.35       53.02      3.57 o 
   4   0  14      159.56      173.01     13.63 o 
   5   0  14       22.57       27.19      4.35 o 
   6   0  14      284.54      289.50     11.92 o 
   7   0  14        2.33       -1.59      2.97 o 
   8   0  14        7.30       13.51      4.26 o 
  -9   1  14        0.57       -0.24      6.39 o 
  -8   1  14        0.04        1.67      2.91 o 
  -7   1  14        3.86        5.85      2.86 o 
  -6   1  14        0.09       -1.38      1.86 o 
  -5   1  14        4.76        6.72      1.67 o 
  -4   1  14       15.98       14.33      1.73 o 
  -3   1  14       14.57       23.39      1.96 o 
  -1   1  14        4.59        5.50      0.90 o 
   0   1  14        3.22        1.22      0.78 o 
   1   1  14       54.98       59.32      2.38 o 
   2   1  14      103.85      117.54      3.77 o 
   3   1  14        0.33        2.70      1.14 o 
   4   1  14        0.05        0.01      1.30 o 
   5   1  14       16.89       19.68      2.39 o 
   6   1  14       49.31       51.84      4.67 o 
   7   1  14        3.44        3.83      3.08 o 
   8   1  14        0.21        2.81      3.44 o 
  -9   2  14        3.30        6.09      3.94 o 
  -8   2  14       17.99       16.82      3.83 o 
  -7   2  14       11.46       12.28      5.79 o 
  -6   2  14        0.16        3.85      6.06 o 
  -5   2  14        0.00       -0.84      1.50 o 
  -4   2  14       20.00       25.87      2.91 o 
  -3   2  14        6.96        4.41      1.10 o 
  -2   2  14       23.55       22.47      1.59 o 
  -1   2  14       34.99       26.24      1.35 o 
   0   2  14       21.11       26.39      1.57 o 
   1   2  14        7.02       13.07      1.56 o 
   2   2  14        9.66        6.96      1.35 o 
   3   2  14        0.49        1.28      1.16 o 
   4   2  14        0.07       -0.30      1.23 o 
   5   2  14       29.09       34.07      2.86 o 
   6   2  14       19.14       23.40      3.98 o 
   7   2  14        1.58        0.03      1.86 o 
   8   2  14        0.97        5.39      2.60 o 
  -9   3  14        0.82        1.48      3.01 o 
  -8   3  14        0.64        2.30      3.22 o 
  -7   3  14        6.44        7.59      3.79 o 
  -6   3  14        5.16        5.12      2.49 o 
  -5   3  14        0.15        0.70      1.74 o 
  -4   3  14       11.83       11.30      1.71 o 
  -2   3  14       64.98       56.34      2.27 o 
  -1   3  14       31.92       32.70      2.12 o 
   0   3  14        0.54        0.04      0.84 o 
   1   3  14       13.13       20.17      1.97 o 
   2   3  14        7.98       10.14      2.31 o 
   3   3  14        0.05       -0.53      1.11 o 
   4   3  14        1.68        1.09      1.50 o 
   5   3  14        0.36        1.68      1.52 o 
   6   3  14        0.10       -0.03      1.54 o 
   7   3  14        0.36       -0.72      1.92 o 
   8   3  14        0.83        0.76      2.64 o 
  -8   4  14        0.32       -0.49      2.39 o 
  -7   4  14        9.79        5.05      2.86 o 
  -6   4  14        2.64        2.00      3.05 o 
  -5   4  14        0.45       -0.47      3.98 o 
  -4   4  14        0.40        1.41      1.30 o 
  -3   4  14       22.30       20.49      1.99 o 
  -2   4  14        0.00       -0.55      1.12 o 
  -1   4  14        2.23        1.82      1.40 o 
   0   4  14        6.23        9.71      2.15 o 
   1   4  14        0.58       -0.45      1.13 o 
   2   4  14       30.61       18.60      2.13 o 
   3   4  14        0.23       -0.37      1.46 o 
   4   4  14        8.29        9.20      1.91 o 
   5   4  14        8.20        3.01      1.72 o 
   6   4  14        0.36        0.39      1.88 o 
   7   4  14        3.94        7.11      2.63 o 
  -8   5  14        0.40        0.09      2.47 o 
  -7   5  14        0.02        2.37      2.99 o 
  -6   5  14        0.23       -0.86      2.05 o 
  -5   5  14        1.10        1.82      1.72 o 
  -4   5  14       12.12       17.23      2.10 o 
  -3   5  14        0.00       -0.14      1.15 o 
  -2   5  14        0.18       -0.03      1.49 o 
  -1   5  14        0.26        1.27      1.93 o 
   0   5  14       35.15       42.44      3.86 o 
   1   5  14       12.17       11.03      1.90 o 
   2   5  14       21.12       21.44      2.36 o 
   3   5  14       15.40       16.93      3.99 o 
   4   5  14       14.08       13.36      3.39 o 
   5   5  14       13.24       13.17      2.38 o 
   6   5  14        3.89        3.83      2.04 o 
   7   5  14        2.76        8.33      2.40 o 
  -7   6  14        0.25       -1.55      2.29 o 
  -6   6  14        4.23        6.44      2.78 o 
  -5   6  14        0.21       -1.54      1.54 o 
  -4   6  14        0.22        1.53      1.52 o 
  -3   6  14        0.01        0.18      1.66 o 
  -2   6  14        7.69        6.23      1.98 o 
  -1   6  14        2.63        5.33      2.49 o 
   0   6  14       40.22       43.34      4.14 o 
   1   6  14       54.49       58.64      4.60 o 
   2   6  14        0.01        1.55      1.45 o 
   3   6  14        6.16        8.65      2.43 o 
   4   6  14        1.68        0.29      1.68 o 
   5   6  14        1.11        1.07      1.85 o 
   6   6  14        0.15       -1.34      1.92 o 
  -6   7  14        0.00        0.28      1.66 o 
  -5   7  14        0.32       -1.68      1.68 o 
  -4   7  14       10.78        8.36      2.01 o 
  -3   7  14        2.81        1.87      2.31 o 
  -2   7  14        7.00        8.24      2.65 o 
  -1   7  14        6.37        7.32      2.60 o 
   0   7  14        0.72        0.99      2.07 o 
   1   7  14        2.04        3.59      2.38 o 
   2   7  14        2.24        5.16      2.26 o 
   3   7  14        0.96        2.32      1.89 o 
   4   7  14        1.61        1.78      2.08 o 
   5   7  14        0.02        1.23      2.13 o 
  -4   8  14        0.52       -2.02      2.02 o 
  -3   8  14        1.27        0.78      3.03 o 
  -2   8  14        4.84        3.93      2.60 o 
  -1   8  14        1.75        3.87      3.72 o 
   0   8  14        3.04        1.98      3.31 o 
   1   8  14        0.39       -1.77      2.07 o 
   2   8  14        7.46        7.82      2.78 o 
   3   8  14        5.63        6.77      2.51 o 
  -1   9  14        0.15       -0.15      2.27 o 
   0   9  14        0.21        0.16      2.63 o 
  -9   1  15        0.66        2.77      3.04 o 
  -8   1  15        0.32       -1.48      2.59 o 
  -7   1  15        1.41        1.01      1.83 o 
  -6   1  15        0.47       -0.08      1.82 o 
  -5   1  15        2.22        2.59      1.82 o 
  -4   1  15       21.21       22.17      2.09 o 
  -2   1  15       24.60       27.25      1.66 o 
  -1   1  15       14.71       19.77      1.29 o 
   0   1  15       20.44       31.34      1.84 o 
   1   1  15        0.10        1.63      1.10 o 
   2   1  15        4.96        4.56      1.17 o 
   3   1  15        0.23        0.97      1.12 o 
   4   1  15       23.64       19.38      2.27 o 
   5   1  15        1.71        5.92      2.54 o 
   6   1  15        8.86       10.47      2.94 o 
   7   1  15        7.50        8.61      2.58 o 
   8   1  15        0.00       -0.97      4.37 o 
  -9   2  15        4.13        4.89      3.29 o 
  -8   2  15        4.52        7.40      3.28 o 
  -7   2  15        5.35        8.47      4.09 o 
  -6   2  15        7.00        7.27      2.18 o 
  -5   2  15        3.79        1.67      1.76 o 
  -4   2  15       22.00       13.73      2.96 o 
  -3   2  15       15.55       16.90      1.85 o 
  -2   2  15       49.12       69.15      2.46 o 
  -1   2  15        0.00       -1.01      1.01 o 
   0   2  15        7.00        9.10      1.21 o 
   1   2  15       16.84       15.23      1.61 o 
   2   2  15       30.20       31.27      2.84 o 
   3   2  15        0.07       -1.88      1.92 o 
   4   2  15        1.29        1.36      1.39 o 
   5   2  15        0.91        1.99      1.62 o 
   6   2  15        3.54       -0.54      1.90 o 
   7   2  15        0.37       -1.11      1.85 o 
   8   2  15        1.09        1.86      2.47 o 
  -9   3  15        2.24        1.71      3.10 o 
  -8   3  15       12.51        1.38      4.45 o 
  -7   3  15        0.33       -1.59      2.37 o 
  -6   3  15        4.19        4.60      2.10 o 
  -5   3  15        4.44        3.95      2.84 o 
  -4   3  15        1.47        0.71      1.66 o 
  -3   3  15       82.02       66.86      3.85 o 
  -2   3  15       35.18       46.22      2.20 o 
  -1   3  15       10.18       11.68      1.60 o 
   0   3  15       21.01       21.24      1.93 o 
   1   3  15        0.99       -0.36      1.09 o 
   2   3  15        0.05       -1.03      1.12 o 
   3   3  15        1.34        3.81      1.41 o 
   4   3  15        0.06       -1.35      1.35 o 
   5   3  15        0.60        1.28      1.64 o 
   6   3  15        1.03       -0.80      1.66 o 
   7   3  15        0.34       -0.72      1.97 o 
  -8   4  15        0.04       -1.96      2.70 o 
  -7   4  15        0.69       -0.46      2.67 o 
  -6   4  15        0.64        1.63      2.46 o 
  -5   4  15        0.60        2.18      1.88 o 
  -4   4  15        7.05        4.01      1.68 o 
  -3   4  15       18.68       13.99      1.82 o 
  -2   4  15        3.10        1.92      1.65 o 
  -1   4  15        0.01        1.37      1.56 o 
   0   4  15       23.21       28.03      3.77 o 
   1   4  15       13.42       12.51      1.94 o 
   2   4  15       26.71       20.65      2.22 o 
   3   4  15        3.29        4.87      1.60 o 
   4   4  15        6.14        4.57      2.02 o 
   5   4  15        4.58        4.21      1.76 o 
   6   4  15        3.00        1.96      1.83 o 
   7   4  15        0.13       -2.21      2.62 o 
  -7   5  15        0.22       -1.05      3.31 o 
  -6   5  15        1.70        3.35      2.64 o 
  -5   5  15        2.84        2.10      1.92 o 
  -4   5  15        1.18        3.69      1.48 o 
  -3   5  15        1.61        0.89      1.64 o 
  -2   5  15        6.87        3.09      1.71 o 
  -1   5  15        3.04        4.17      2.43 o 
   0   5  15        1.85        4.49      2.18 o 
   1   5  15       45.69       50.48      5.67 o 
   2   5  15        0.49       -1.24      1.24 o 
   3   5  15        6.54        4.39      2.60 o 
   4   5  15        3.73        3.07      1.80 o 
   5   5  15        0.17        0.11      2.38 o 
   6   5  15        2.72        3.08      2.11 o 
  -7   6  15        0.18       -0.16      2.46 o 
  -6   6  15        2.12        2.72      2.60 o 
  -5   6  15        0.00       -0.67      1.51 o 
  -4   6  15        0.06       -1.14      1.43 o 
  -3   6  15        0.17        0.95      1.84 o 
  -2   6  15        9.02        5.84      3.31 o 
  -1   6  15        5.82       -0.13      2.30 o 
   0   6  15       16.99       16.80      3.13 o 
   1   6  15       30.86       26.50      4.79 o 
   2   6  15        3.94        1.03      1.57 o 
   3   6  15        3.57        2.68      1.70 o 
   4   6  15        0.79        3.73      1.82 o 
   5   6  15        1.19       -1.74      1.74 o 
  -5   7  15        0.05        0.06      1.69 o 
  -4   7  15        3.62        5.86      2.35 o 
  -3   7  15        2.70       -1.48      2.27 o 
  -2   7  15        4.78        6.29      2.76 o 
  -1   7  15        5.52        6.29      2.57 o 
   0   7  15        0.00       -1.99      1.99 o 
   1   7  15        0.09       -1.39      1.90 o 
   2   7  15        1.38       -0.30      2.11 o 
   3   7  15        0.28        1.62      1.80 o 
   4   7  15        0.02        1.41      2.05 o 
  -4   8  15        0.63        0.20      2.61 o 
  -3   8  15        0.03        1.61      2.60 o 
  -2   8  15        0.73        1.84      3.10 o 
  -1   8  15        1.18        1.62      2.46 o 
   0   8  15        0.33       -0.91      7.17 o 
   1   8  15        0.00        2.16      2.62 o 
   2   8  15        1.87        2.43      2.46 o 
   3   8  15        9.22       10.02      3.34 o 
  -9   0  16        0.02        0.95      4.82 o 
  -8   0  16        1.38        2.80      4.60 o 
  -7   0  16        0.01       -1.42      3.96 o 
  -6   0  16        0.71        5.90      4.17 o 
  -5   0  16        0.26        0.42      3.98 o 
  -4   0  16        7.63       17.75      2.99 o 
  -3   0  16        5.86        3.75      3.14 o 
  -1   0  16        1.14        1.31      1.20 o 
   0   0  16       65.93       51.13      8.91 o 
   1   0  16       64.90       55.67      3.58 o 
   2   0  16        4.24        5.36      1.94 o 
   3   0  16       16.78       29.18      3.07 o 
   4   0  16        4.81        3.81      2.13 o 
   5   0  16       11.80       16.65      4.44 o 
   6   0  16        0.72        7.75      4.00 o 
   7   0  16        6.85        2.20      3.19 o 
  -9   1  16        0.32        1.88      3.27 o 
  -8   1  16        0.45        4.31      4.05 o 
  -7   1  16        5.37        5.64      2.39 o 
  -6   1  16        1.30       -1.79      2.35 o 
  -5   1  16        0.28       -1.66      1.66 o 
  -4   1  16       29.53       29.09      2.38 o 
  -3   1  16       11.12       18.51      2.84 o 
  -2   1  16        2.78        3.13      1.36 o 
  -1   1  16        1.99        1.99      1.06 o 
   0   1  16        2.06        3.83      1.09 o 
   1   1  16        6.71        8.02      1.41 o 
   2   1  16        2.36        3.26      1.23 o 
   3   1  16        0.13       -0.63      1.18 o 
   4   1  16       15.45       21.75      2.54 o 
   5   1  16      114.67      124.20      7.76 o 
   6   1  16        9.20       12.50      4.17 o 
   7   1  16        3.18        4.72      2.40 o 
  -8   2  16       13.71       15.26      2.88 o 
  -7   2  16        6.07        4.02      2.18 o 
  -6   2  16        0.02       -0.57      1.86 o 
  -5   2  16        0.08        0.13      1.68 o 
  -4   2  16        8.88        3.71      2.73 o 
  -3   2  16       44.90       40.79      2.53 o 
  -1   2  16        4.15        6.65      1.46 o 
   0   2  16        2.36        5.77      1.15 o 
   1   2  16        0.38        0.67      1.07 o 
   2   2  16        2.57        4.26      1.34 o 
   3   2  16        0.00        0.88      1.39 o 
   4   2  16        7.85        9.54      3.16 o 
   5   2  16        1.97        2.21      1.74 o 
   6   2  16        0.36       -0.93      1.98 o 
   7   2  16        0.37        2.99      2.30 o 
  -8   3  16        9.88        9.60      3.62 o 
  -7   3  16        0.75        1.69      2.10 o 
  -6   3  16        1.34        0.60      3.73 o 
  -5   3  16        0.48        0.19      1.80 o 
  -4   3  16        2.00        4.56      2.06 o 
  -3   3  16       76.95       81.72      3.28 o 
  -2   3  16       37.46       41.58      2.94 o 
  -1   3  16        0.19       -1.21      1.21 o 
   0   3  16        0.64        1.30      1.25 o 
   1   3  16        0.03        2.55      1.23 o 
   2   3  16        5.79        1.97      1.51 o 
   3   3  16        0.76       -0.46      1.29 o 
   4   3  16        2.17        2.09      1.58 o 
   5   3  16        1.27        0.38      1.48 o 
   6   3  16        0.81       -1.31      2.54 o 
   7   3  16        0.45        2.79      2.49 o 
  -8   4  16        0.07        1.85      2.77 o 
  -7   4  16        0.44        1.07      2.54 o 
  -6   4  16        0.39       -0.46      1.88 o 
  -5   4  16        0.22       -0.12      1.82 o 
  -4   4  16        0.06        1.46      1.71 o 
  -3   4  16        0.96       -0.30      1.40 o 
  -2   4  16        0.03        1.41      1.63 o 
  -1   4  16       26.99       34.54      3.00 o 
   0   4  16       15.74       12.37      2.59 o 
   1   4  16       20.67       14.17      2.67 o 
   2   4  16        7.52        6.72      1.86 o 
   3   4  16        7.12        4.53      1.69 o 
   4   4  16        6.41        6.71      2.23 o 
   5   4  16        0.76       -0.61      1.68 o 
   6   4  16        0.01       -1.75      1.75 o 
  -7   5  16        0.01       -2.40      3.36 o 
  -6   5  16        0.00        0.86      2.10 o 
  -5   5  16        0.39       -1.76      1.78 o 
  -4   5  16        0.08        0.65      1.52 o 
  -3   5  16        1.44        0.02      1.54 o 
  -2   5  16        0.58        5.06      1.95 o 
  -1   5  16       25.95       30.40      3.70 o 
   0   5  16        9.78       12.60      2.79 o 
   1   5  16        7.33        2.56      2.10 o 
   2   5  16        0.17        1.17      1.54 o 
   3   5  16        1.09        4.56      1.91 o 
   4   5  16        1.69        1.27      1.78 o 
   5   5  16        1.92        6.99      2.27 o 
   6   5  16        5.42       10.37      2.54 o 
  -6   6  16        1.38       -0.20      2.13 o 
  -5   6  16        5.04        0.98      2.08 o 
  -4   6  16        1.15        1.61      1.81 o 
  -3   6  16        0.09       -0.56      1.77 o 
  -2   6  16        0.09        1.91      2.31 o 
  -1   6  16        0.37        1.25      2.27 o 
   0   6  16        2.11        4.35      4.30 o 
   1   6  16        5.98        5.98      2.54 o 
   2   6  16        0.07        4.81      2.57 o 
   3   6  16        0.00        3.43      2.23 o 
   4   6  16        1.78        4.30      1.95 o 
   5   6  16        0.29        0.80      1.99 o 
  -5   7  16        0.11       -1.77      1.77 o 
  -4   7  16        1.91        1.58      2.16 o 
  -3   7  16        0.52       -1.57      2.29 o 
  -2   7  16        2.08        4.20      2.94 o 
  -1   7  16        0.18        0.46      2.20 o 
   0   7  16        0.47       -1.21      2.09 o 
   1   7  16        0.80       -1.99      2.09 o 
   2   7  16        0.36        1.31      2.11 o 
   3   7  16        0.93       -2.00      2.10 o 
   4   7  16        0.54        2.50      2.08 o 
  -3   8  16        0.02        4.31      2.90 o 
  -2   8  16        0.06        3.29      3.19 o 
  -1   8  16        0.04        1.89      2.24 o 
   0   8  16        0.47       -1.73      2.34 o 
   1   8  16        0.47        0.58      2.33 o 
  -8   1  17        0.06        0.00      3.03 o 
  -7   1  17        1.13        2.16      2.09 o 
  -6   1  17        0.02        1.27      2.65 o 
  -5   1  17        0.99       -0.55      1.68 o 
  -4   1  17        8.11        5.21      1.68 o 
  -3   1  17        0.99        2.00      1.60 o 
  -2   1  17        0.07       -1.03      1.32 o 
  -1   1  17        0.23        0.41      1.19 o 
   0   1  17        5.23        3.08      1.38 o 
   2   1  17        0.07        1.29      1.12 o 
   3   1  17        0.12       -1.18      1.18 o 
   4   1  17        9.21       12.36      4.31 o 
   5   1  17       21.32       17.77      2.97 o 
   6   1  17        1.10       -1.60      3.63 o 
   7   1  17        6.55        4.06      2.45 o 
  -8   2  17        3.45        1.69      2.27 o 
  -7   2  17        0.12       -1.27      2.71 o 
  -6   2  17        4.56       -2.85      2.97 o 
  -5   2  17        0.06       -0.31      1.82 o 
  -4   2  17       14.25       30.40      4.62 o 
  -3   2  17        1.21        1.11      1.85 o 
  -2   2  17       21.14       13.52      1.80 o 
  -1   2  17        0.19        0.74      1.66 o 
   0   2  17        1.09        1.51      1.79 o 
   1   2  17        0.32       -0.10      1.05 o 
   2   2  17        4.22        4.75      1.40 o 
   3   2  17        1.14        1.07      1.52 o 
   4   2  17        0.37       -0.15      2.47 o 
   5   2  17       11.04        7.49      2.16 o 
   6   2  17        0.32        0.70      4.44 o 
   7   2  17        0.00       -2.05      2.05 o 
  -8   3  17        5.88        6.32      2.53 o 
  -7   3  17        1.98        0.46      2.23 o 
  -6   3  17        0.00       -0.15      1.99 o 
  -5   3  17        1.75        0.78      1.99 o 
  -4   3  17        0.87       -1.38      1.74 o 
  -3   3  17       33.91       45.53      4.60 o 
  -2   3  17       27.36       28.02      2.64 o 
  -1   3  17        0.92        1.02      1.91 o 
   0   3  17        2.91        4.03      1.57 o 
   1   3  17        0.84       -1.35      1.35 o 
   2   3  17        0.41        0.00      1.36 o 
   3   3  17        0.00       -0.55      1.33 o 
   4   3  17       11.54       16.06      2.39 o 
   5   3  17        2.99        2.32      1.77 o 
   6   3  17        2.72        0.71      2.01 o 
  -7   4  17        0.16        0.78      2.13 o 
  -6   4  17        0.03       -0.69      2.02 o 
  -5   4  17        3.27        2.19      2.15 o 
  -4   4  17        0.40       -1.78      1.82 o 
  -3   4  17        1.60        1.84      1.66 o 
  -2   4  17        0.49       -0.32      1.54 o 
  -1   4  17       21.99       26.81      2.74 o 
   0   4  17        6.98       10.80      2.68 o 
   1   4  17        0.56       -0.79      1.91 o 
   2   4  17       11.77       14.52      3.05 o 
   3   4  17        3.62       -0.31      1.54 o 
   4   4  17        6.24        4.62      1.96 o 
   5   4  17        0.07       -1.47      1.62 o 
   6   4  17        3.52        2.08      1.93 o 
  -7   5  17        0.02       -2.03      2.20 o 
  -6   5  17        2.14        1.95      2.03 o 
  -5   5  17        4.80        5.56      3.35 o 
  -4   5  17        1.44        3.81      2.64 o 
  -3   5  17        0.23        2.10      1.72 o 
  -2   5  17        0.02        3.46      1.79 o 
  -1   5  17       28.00       33.97      4.82 o 
   0   5  17       24.65       19.17      3.23 o 
   1   5  17        8.47        3.78      2.24 o 
   2   5  17        6.42        6.85      3.38 o 
   3   5  17        1.03        1.17      1.69 o 
   4   5  17        4.01        0.98      1.91 o 
   5   5  17        0.15        2.46      1.88 o 
  -6   6  17        0.64        0.86      2.26 o 
  -5   6  17        0.84       -0.65      2.40 o 
  -4   6  17        1.00        0.78      1.91 o 
  -3   6  17        0.03        0.31      1.91 o 
  -2   6  17        0.06        1.53      2.40 o 
  -1   6  17        0.06        2.54      2.40 o 
   0   6  17        0.52       -1.75      1.75 o 
   1   6  17        0.76        2.50      2.36 o 
   2   6  17        0.20       -1.14      1.98 o 
   3   6  17        0.00       -1.12      2.54 o 
   4   6  17        0.09        0.44      2.28 o 
  -4   7  17        0.01       -1.45      1.84 o 
  -3   7  17        0.00       -0.75      2.29 o 
  -2   7  17        0.03        2.32      2.46 o 
  -1   7  17        3.83        1.24      2.43 o 
   0   7  17        1.42        1.16      2.35 o 
   1   7  17        0.09       -1.13      2.28 o 
   2   7  17        1.64        0.85      3.21 o 
   3   7  17        3.52        4.06      2.60 o 
  -8   0  18        0.03        2.02      4.51 o 
  -7   0  18        0.24       -3.14      3.31 o 
  -6   0  18        0.84        3.49      4.26 o 
  -5   0  18        0.76        1.43      2.17 o 
  -4   0  18        0.01       -0.21      2.43 o 
  -3   0  18        0.00        3.50      2.34 o 
  -2   0  18        2.11        0.45      1.89 o 
  -1   0  18        3.68        3.36      2.84 o 
   0   0  18       35.81       37.72      3.23 o 
   1   0  18       55.51       73.70      4.21 o 
   2   0  18        0.00       -0.37      1.87 o 
   3   0  18        9.11        3.39      2.12 o 
   4   0  18        0.69        2.42      3.14 o 
   5   0  18       71.47       74.29      7.31 o 
   6   0  18       11.02       12.47      4.17 o 
   7   0  18        1.55        2.50      3.49 o 
  -8   1  18        0.58        2.28      3.59 o 
  -7   1  18        0.51        0.49      2.80 o 
  -6   1  18        1.20        2.60      2.14 o 
  -5   1  18        0.15       -0.76      2.59 o 
  -4   1  18        6.47        3.18      1.64 o 
  -3   1  18        1.69        0.84      1.47 o 
  -2   1  18        1.12        2.03      1.62 o 
  -1   1  18        0.47       -0.65      1.49 o 
   0   1  18        4.22        2.09      1.40 o 
   1   1  18       20.43       20.15      1.89 o 
   2   1  18        3.17        4.25      1.43 o 
   3   1  18        7.07        5.10      1.62 o 
   4   1  18       13.35        7.95      2.92 o 
   5   1  18       62.10       69.24      5.31 o 
   6   1  18        0.37        2.49      2.36 o 
  -8   2  18        1.59       -1.15      3.03 o 
  -7   2  18        1.92       -1.35      2.20 o 
  -6   2  18        0.16        2.59      2.44 o 
  -5   2  18        0.09        1.63      2.26 o 
  -4   2  18        4.14        4.30      2.09 o 
  -3   2  18       28.35       29.16      2.97 o 
  -2   2  18        5.96        2.25      1.73 o 
  -1   2  18        2.61        4.79      1.38 o 
   0   2  18        8.27        9.53      1.65 o 
   1   2  18        0.01       -0.98      1.06 o 
   2   2  18        0.86        1.61      1.27 o 
   3   2  18        0.11        0.40      1.79 o 
   4   2  18        0.39        1.62      1.76 o 
   5   2  18        0.34       -0.86      2.83 o 
   6   2  18        0.13        0.06      2.42 o 
  -7   3  18        2.92        4.88      2.53 o 
  -6   3  18        0.00        1.29      2.22 o 
  -5   3  18        1.55        1.53      2.00 o 
  -4   3  18        0.39       -0.50      1.87 o 
  -3   3  18        4.85        6.85      2.75 o 
  -2   3  18       10.95        7.66      3.01 o 
  -1   3  18        1.02        1.11      1.38 o 
   0   3  18        4.73        4.49      2.42 o 
   1   3  18        2.27       -0.81      1.73 o 
   2   3  18        5.66        6.35      1.77 o 
   3   3  18        6.81        6.54      1.92 o 
   4   3  18       14.96       19.24      3.07 o 
   5   3  18        1.71        3.73      2.24 o 
   6   3  18        0.05       -0.06      1.97 o 
  -7   4  18        0.00       -2.01      2.01 o 
  -6   4  18        0.01       -2.00      2.00 o 
  -5   4  18        0.08       -1.63      2.43 o 
  -4   4  18        2.55        2.13      2.42 o 
  -3   4  18        0.01        0.95      3.87 o 
  -2   4  18        0.71        2.92      1.71 o 
  -1   4  18       17.92       17.10      2.44 o 
   0   4  18       11.12       16.72      2.93 o 
   1   4  18        8.85        2.47      3.81 o 
   2   4  18       14.75       18.76      5.12 o 
   3   4  18        0.98        4.34      3.40 o 
   4   4  18        4.77        2.90      1.87 o 
   5   4  18        0.02        2.40      2.01 o 
  -6   5  18        0.03        0.77      2.20 o 
  -5   5  18        0.05        3.10      3.12 o 
  -4   5  18        0.94        1.57      3.57 o 
  -3   5  18        4.77        5.10      2.09 o 
  -2   5  18        1.01        2.39      1.97 o 
  -1   5  18       20.64       20.35      3.44 o 
   0   5  18       18.30       20.43      7.81 o 
   1   5  18        0.24       -1.62      2.41 o 
   2   5  18        1.44        1.96      2.32 o 
   3   5  18        0.14        0.74      2.25 o 
   4   5  18        0.10        0.40      1.84 o 
   5   5  18        0.00       -1.47      1.96 o 
  -5   6  18        4.61        9.86      3.53 o 
  -4   6  18        2.35        5.37      3.04 o 
  -3   6  18        0.00        0.73      1.95 o 
  -2   6  18        1.33       -1.92      2.21 o 
  -1   6  18        0.71        1.23      2.44 o 
   0   6  18        0.72       -0.41      2.25 o 
   1   6  18        1.42       -0.72      4.00 o 
   2   6  18        0.76        1.31      2.41 o 
   3   6  18        0.33        1.79      2.35 o 
  -3   7  18        0.00       -0.61      2.50 o 
  -2   7  18        0.48        0.25      2.50 o 
  -1   7  18        0.14       -1.38      2.32 o 
   0   7  18        0.40        1.11      4.15 o 
   1   7  18        0.16        1.80      2.52 o 
   2   7  18        0.00        0.08      2.55 o 
  -7   1  19        0.44        2.96      3.05 o 
  -6   1  19        0.14        2.56      2.09 o 
  -5   1  19        1.05        1.69      2.52 o 
  -4   1  19        0.90        2.56      2.01 o 
  -3   1  19        4.98        4.33      1.73 o 
  -2   1  19        2.24        2.56      1.77 o 
  -1   1  19        4.96        3.86      2.20 o 
   0   1  19        0.46        2.21      1.53 o 
   1   1  19        4.50        3.34      1.40 o 
   2   1  19        0.08       -0.85      1.32 o 
   3   1  19        4.41        2.42      1.46 o 
   4   1  19        0.12        0.28      1.81 o 
   5   1  19       16.83       20.67      5.24 o 
   6   1  19        3.09        1.50      3.33 o 
  -7   2  19        1.09        1.88      2.30 o 
  -6   2  19        0.32        0.28      2.27 o 
  -5   2  19        0.09        3.94      2.31 o 
  -4   2  19        0.81        0.87      2.00 o 
  -3   2  19        0.17        0.68      3.59 o 
  -2   2  19        3.55        2.51      2.16 o 
  -1   2  19        0.04       -0.08      1.30 o 
   0   2  19        0.00        0.86      1.47 o 
   1   2  19        2.23        4.81      1.72 o 
   2   2  19        0.26        0.57      1.28 o 
   3   2  19        3.58        4.21      1.85 o 
   4   2  19        0.04        0.15      1.95 o 
   5   2  19        0.40       -0.45      1.87 o 
   6   2  19        0.25        0.61      2.89 o 
  -7   3  19        0.58        0.59      2.39 o 
  -6   3  19        0.78        0.20      2.43 o 
  -5   3  19        0.03        0.60      3.04 o 
  -4   3  19        1.32        3.03      2.51 o 
  -3   3  19        1.11        3.08      2.50 o 
  -2   3  19        6.27        7.49      3.68 o 
  -1   3  19        3.15        4.76      1.56 o 
   0   3  19        1.78        2.97      1.61 o 
   1   3  19        1.33       -1.17      2.30 o 
   2   3  19        2.18        0.00      2.18 o 
   3   3  19        1.02        1.41      1.76 o 
   4   3  19        1.68        1.37      1.71 o 
   5   3  19        1.32        1.11      2.34 o 
  -6   4  19        0.23        0.59      2.24 o 
  -5   4  19        3.41        6.56      3.09 o 
  -4   4  19        7.20        3.75      2.81 o 
  -3   4  19        5.24        5.76      3.14 o 
  -2   4  19        0.08        2.06      1.80 o 
  -1   4  19        8.87        5.21      2.05 o 
   0   4  19        3.53       -1.33      2.14 o 
   1   4  19        0.07       -0.35      2.12 o 
   2   4  19        0.43       -0.52      2.73 o 
   3   4  19        1.88        2.31      1.76 o 
   4   4  19        4.75        5.89      2.08 o 
   5   4  19        0.31        0.77      1.97 o 
  -5   5  19        1.34        3.44      2.97 o 
  -4   5  19        2.31        1.13      2.76 o 
  -3   5  19        0.02       -2.30      2.30 o 
  -2   5  19        1.43       -0.07      1.80 o 
  -1   5  19       12.03       15.08      4.13 o 
   0   5  19       29.31       33.44      4.24 o 
   1   5  19        2.29        4.74      2.51 o 
   2   5  19        0.06        3.57      2.30 o 
   3   5  19        0.06        5.34      2.66 o 
   4   5  19        0.42        2.70      2.01 o 
  -4   6  19        0.77       -0.08      2.93 o 
  -3   6  19        0.13       -0.34      2.08 o 
  -2   6  19        0.03       -1.72      2.15 o 
  -1   6  19        0.01       -0.26      2.39 o 
   0   6  19        0.08        4.29      2.46 o 
   1   6  19        0.03       -2.21      2.21 o 
   2   6  19        0.00       -2.28      2.28 o 
  -7   0  20        0.17        2.11      4.26 o 
  -6   0  20        0.62        0.65      3.87 o 
  -5   0  20        4.88        1.25      3.79 o 
  -4   0  20        1.13        1.07      2.32 o 
  -3   0  20        0.60       -1.77      3.49 o 
  -2   0  20        1.15        4.86      3.44 o 
  -1   0  20        4.08       12.17      4.09 o 
   0   0  20        0.09       -2.20      2.84 o 
   1   0  20        5.46        0.27      3.94 o 
   2   0  20        1.73        3.13      2.22 o 
   3   0  20        2.55       -0.39      1.92 o 
   4   0  20        3.40       -0.16      4.65 o 
   5   0  20       24.83       35.54      5.94 o 
  -7   1  20        0.02       -2.48      2.48 o 
  -6   1  20        0.26        1.04      2.12 o 
  -5   1  20        0.48        0.09      2.00 o 
  -4   1  20        0.01        2.63      2.03 o 
  -3   1  20        0.39        0.82      1.70 o 
  -2   1  20        0.01       -1.66      1.96 o 
  -1   1  20        1.14       -1.56      1.99 o 
   0   1  20        4.88        5.52      2.46 o 
   1   1  20        0.92        0.53      1.61 o 
   2   1  20        0.16       -0.42      1.38 o 
   3   1  20        1.30        1.61      1.53 o 
   4   1  20        0.45        2.13      1.88 o 
   5   1  20        2.22        3.42      2.66 o 
  -6   2  20        0.09       -0.48      2.34 o 
  -5   2  20        0.03       -1.19      2.26 o 
  -4   2  20        0.95       -1.10      2.66 o 
  -3   2  20        3.54        6.87      2.61 o 
  -2   2  20        3.56        0.38      1.99 o 
  -1   2  20        3.74        0.62      2.03 o 
   0   2  20        0.38       -1.36      1.36 o 
   1   2  20        0.04       -0.63      2.29 o 
   2   2  20        0.21       -1.39      1.48 o 
   3   2  20        2.20        7.67      1.99 o 
   4   2  20        4.84        6.45      2.43 o 
   5   2  20        0.12       -0.63      1.94 o 
  -6   3  20        0.06        1.51      2.36 o 
  -5   3  20        0.40        0.41      2.41 o 
  -4   3  20        3.40        6.32      2.93 o 
  -3   3  20        2.66        2.47      3.51 o 
  -2   3  20        0.02       -1.53      2.11 o 
  -1   3  20        0.82        2.75      1.74 o 
   0   3  20        0.31        0.79      2.19 o 
   1   3  20        0.21       -1.83      1.91 o 
   2   3  20        0.00        1.46      2.36 o 
   3   3  20        1.56        1.65      2.75 o 
   4   3  20        4.83        6.00      2.16 o 
   5   3  20        1.67        0.87      2.11 o 
  -5   4  20        0.01        2.71      2.91 o 
  -4   4  20        5.60        4.24      2.82 o 
  -3   4  20        1.55        4.31      2.91 o 
  -2   4  20        2.83       -2.35      2.35 o 
  -1   4  20        0.15       -0.40      2.04 o 
   0   4  20        6.77        9.39      2.73 o 
   1   4  20        0.01       -2.75      2.75 o 
   2   4  20        1.86        0.56      2.09 o 
   3   4  20        0.31        0.06      2.30 o 
   4   4  20        1.61        0.62      2.88 o 
  -4   5  20        0.76        1.99      2.96 o 
  -3   5  20        1.48        2.41      2.78 o 
  -2   5  20        0.37        2.86      2.05 o 
  -1   5  20        3.41        5.34      4.30 o 
   0   5  20        4.98        9.88      4.69 o 
   1   5  20        0.02       -2.03      2.03 o 
   2   5  20        0.03        1.34      2.45 o 
   3   5  20        0.46       -2.25      2.25 o 
  -2   6  20        0.06        1.17      2.48 o 
  -1   6  20        0.04        2.85      2.50 o 
   0   6  20        0.86       -2.30      2.40 o 
   1   6  20        0.96        3.01      2.72 o 
  -6   1  21        0.04        2.94      3.12 o 
  -5   1  21        2.16        4.47      3.29 o 
  -4   1  21        0.32        2.62      2.92 o 
  -3   1  21        0.59        1.16      3.01 o 
  -2   1  21        0.57        2.88      2.33 o 
  -1   1  21        1.73        1.81      2.30 o 
   0   1  21        1.33       -0.99      2.43 o 
   1   1  21        0.61       -0.52      1.70 o 
   2   1  21        0.62       -0.96      1.76 o 
   3   1  21        2.52       -0.07      1.52 o 
   4   1  21        0.63       -0.30      1.95 o 
  -6   2  21        0.00        2.15      2.81 o 
  -5   2  21        0.06        0.83      2.53 o 
  -4   2  21        0.01        2.80      2.34 o 
  -3   2  21        0.11        4.06      3.33 o 
  -2   2  21        0.01        3.91      2.69 o 
  -1   2  21        0.09       -0.64      2.25 o 
   0   2  21        0.24        0.14      2.19 o 
   1   2  21        0.01       -1.50      1.50 o 
   2   2  21        0.09       -1.65      1.65 o 
   3   2  21        0.81       -0.56      2.00 o 
   4   2  21        3.67        3.42      2.25 o 
  -5   3  21        0.02        1.51      4.13 o 
  -4   3  21        1.22        0.84      2.59 o 
  -3   3  21        0.76       -0.42      3.61 o 
  -2   3  21        3.56        5.42      3.01 o 
  -1   3  21        3.51       -1.16      3.31 o 
   0   3  21        0.00       -0.01      1.67 o 
   1   3  21        0.74       -0.65      4.00 o 
   2   3  21        2.16        2.74      2.18 o 
   3   3  21        1.00       -1.64      2.51 o 
   4   3  21        0.17        1.99      2.11 o 
  -4   4  21        3.80        0.98      2.89 o 
  -3   4  21        5.55        5.02      3.09 o 
  -2   4  21        2.73        3.26      2.91 o 
  -1   4  21        0.35        3.12      2.34 o 
   0   4  21        1.06        1.85      2.21 o 
   1   4  21        0.11        0.63      2.39 o 
   2   4  21        0.04        1.82      2.45 o 
   3   4  21        0.68       -0.74      2.47 o 
  -3   5  21        0.05        0.07      3.59 o 
  -2   5  21        0.39       -1.91      2.72 o 
  -1   5  21        0.74        3.70      2.57 o 
   0   5  21        6.00        9.18      3.51 o 
   1   5  21        3.24        6.11      2.88 o 
  -5   0  22        3.56       12.05      4.86 o 
  -4   0  22        1.99        0.74      3.44 o 
  -3   0  22        0.03       -2.89      2.89 o 
  -2   0  22        0.01       -3.10      3.22 o 
  -1   0  22        2.12        2.11      3.66 o 
   0   0  22        8.19        4.77      3.61 o 
   1   0  22        0.05       -1.98      3.61 o 
   2   0  22        0.10       -1.59      3.36 o 
   3   0  22        0.00        4.13      2.37 o 
   4   0  22        2.45        7.71      3.57 o 
  -5   1  22        0.50        2.92      2.67 o 
  -4   1  22        0.73        1.89      2.61 o 
  -3   1  22        0.04       -1.55      3.10 o 
  -2   1  22        0.02        0.93      5.85 o 
  -1   1  22        2.67        1.74      2.44 o 
   0   1  22        2.16        5.53      2.68 o 
   1   1  22        0.06       -0.37      2.57 o 
   2   1  22        0.06        2.51      2.00 o 
   3   1  22        0.05        3.74      1.85 o 
   4   1  22        3.58        6.30      2.30 o 
  -5   2  22        0.00       -1.07      2.44 o 
  -4   2  22        0.02        4.41      2.80 o 
  -3   2  22        0.01       -0.59      2.59 o 
  -2   2  22        0.49       -3.31      3.52 o 
  -1   2  22        0.12        0.66      2.45 o 
   0   2  22        0.00        0.54      2.49 o 
   1   2  22        0.03        2.08      1.85 o 
   2   2  22        0.14        0.30      1.85 o 
   3   2  22        5.58        4.04      2.75 o 
  -4   3  22        1.53        1.39      2.74 o 
  -3   3  22        3.00        5.57      2.95 o 
  -2   3  22        3.69        5.85      4.05 o 
  -1   3  22        2.80        6.28      3.96 o 
   0   3  22        0.01        3.38      2.64 o 
   1   3  22        0.07        3.03      2.27 o 
   2   3  22        0.38        1.18      2.40 o 
   3   3  22        0.07        2.25      2.80 o 
  -3   4  22        2.06        4.36      3.00 o 
  -2   4  22        2.19       -0.33      2.95 o 
  -1   4  22        3.22       -1.64      3.83 o 
   0   4  22        1.16       -2.08      2.08 o 
   1   4  22        2.29        6.48      2.79 o 
  -4   1  23        0.74        1.04      3.61 o 
  -3   1  23        0.07        2.28      3.66 o 
  -2   1  23        0.11       -0.10      2.40 o 
  -1   1  23        0.22       -2.40      3.79 o 
   0   1  23        1.91        1.86      2.58 o 
   1   1  23        0.01        0.33      2.64 o 
   2   1  23        0.11        1.31      7.61 o 
  -4   2  23        0.00        1.58      2.79 o 
  -3   2  23        0.19       -3.44      3.44 o 
  -2   2  23        0.19        2.92      3.83 o 
  -1   2  23        0.06        1.68      2.48 o 
   0   2  23        0.06        1.47      2.70 o 
   1   2  23        0.05       -2.20      2.31 o 
   2   2  23        0.90        4.12      2.23 o 
  -3   3  23        1.34        4.64      5.40 o 
  -2   3  23        0.92        0.30      3.91 o 
  -1   3  23        1.29       -2.41      3.66 o 
   0   3  23        0.24       -3.61      3.61 o 
   1   3  23        0.37        2.82      2.64 o 
  -3   0  24        0.18       -3.31      3.31 o 
  -2   0  24        0.09        0.47      4.00 o 
  -1   0  24        0.77       -2.50      3.31 o 
   0   0  24        2.57        2.54      4.13 o 
   1   0  24        0.26        5.12      4.47 o 
  -2   1  24        0.00       -1.38      2.46 o 
  -1   1  24        0.18        1.41      2.55 o 
   0   1  24        0.20       -2.48      2.48 o 
  -1   2  24        0.24       -1.29      4.00 o 
                                                 
